# Supplementary material for: Gender-sensitive school environment and bullying victimization among adolescent girls: A multilevel study in Nepal
Source: PLoS One. 2021 Jul 9;16(7):e0253128. doi: 10.1371/journal.pone.0253128 (PMC8270204; doi:10.1371/journal.pone.0253128)
Supplement: S1 File — (TXT) [file pone.0253128.s001.txt]

SAS OutputThe SAS System


The MEANS Procedure
      VariableLabelNMeanStd DevMinimumMaximum
            GS1
            GS2
            SES
            SPG
            SCHTYPE_
            NO_COR_P
            URBAN
            NUWAKOT
            PREK
            GR1_CR
            FINAID
            HS_SES
            CLASS_AF
            AVPLEAD
            AVPGENEQ
            DIS_SUM
            MATEDU
            Scores for component 1
            Scores for component 2
            School SES
            Students per grade
             
             
            Urban indicator
            Nuwakot indicator
             
            तपाई कक्षा १ मा
             
            HS SES
             
             
             
             
             
            729
            729
            729
            729
            729
            729
            729
            729
            727
            729
            729
            729
            729
            705
            700
            729
            729
            0.9505282
            0.3075701
            0.3364873
            49.9370138
            0.9519890
            0.8792867
            0.6282579
            0.3744856
            0.3865199
            5.7969822
            0.7023320
            -0.4426082
            3.3237311
            1.9004728
            3.6469048
            6.5308642
            0.2825789
            1.5540897
            0.9775654
            1.2871273
            35.7352235
            0.2139362
            0.3260175
            0.4836018
            0.4843221
            0.4872873
            1.2145825
            0.4575467
            3.1277468
            3.7587991
            0.9915520
            0.5382064
            0.9858585
            0.4505625
            -1.4703516
            -2.9443316
            -3.8899693
            7.8750000
            0
            0
            0
            0
            0
            3.0000000
            0
            -10.2161112
            0
            1.0000000
            1.0000000
            6.0000000
            0
            4.9742827
            2.7818761
            2.1056645
            149.2500000
            1.0000000
            1.0000000
            1.0000000
            1.0000000
            1.0000000
            13.0000000
            1.0000000
            7.8655024
            14.0000000
            4.0000000
            4.0000000
            14.0000000
            1.0000000


      The SAS System


The MEANS Procedure
      SCHOOLN ObsVariableLabelNMeanStd DevMinimumMaximum
      Araniko Secondary School5PREK
            GR1_CR
            FINAID
            HS_SES
            CLASS_AF
            GS1
            GS2
            SES
            SPG
            RAVS2_TO
            RAVS2_DI
            RAVS2_RE
            AVPLEAD
            AVPGENEQ
            DIS_SUM
            MATEDU
             
            तपाई कक्षा १ मा
             
            HS SES
             
            Scores for component 1
            Scores for component 2
            School SES
            Students per grade
            Total victimization
            Direct victimization
            Relational victimization
             
             
             
             
            5
            5
            5
            5
            5
            5
            5
            5
            5
            5
            5
            5
            5
            5
            5
            5
            0.2000000
            4.8000000
            1.0000000
            1.0068432
            2.0000000
            -0.6224737
            0.8388998
            -0.5739711
            17.2500000
            0.8000000
            0.8000000
            0
            1.9333333
            3.7333333
            6.6000000
            0.2000000
            0.4472136
            0.8366600
            0
            2.0436726
            3.0822070
            0
            0
            0
            0
            1.7888544
            1.7888544
            0
            0.7226494
            0.4346135
            0.8944272
            0.4472136
            0
            4.0000000
            1.0000000
            -1.3303517
            0
            -0.6224737
            0.8388998
            -0.5739711
            17.2500000
            0
            0
            0
            1.0000000
            3.0000000
            6.0000000
            0
            1.0000000
            6.0000000
            1.0000000
            4.0157585
            7.0000000
            -0.6224737
            0.8388998
            -0.5739711
            17.2500000
            4.0000000
            4.0000000
            0
            3.0000000
            4.0000000
            8.0000000
            1.0000000

      Bal Bikas Secondary School9PREK
            GR1_CR
            FINAID
            HS_SES
            CLASS_AF
            GS1
            GS2
            SES
            SPG
            RAVS2_TO
            RAVS2_DI
            RAVS2_RE
            AVPLEAD
            AVPGENEQ
            DIS_SUM
            MATEDU
             
            तपाई कक्षा १ मा
             
            HS SES
             
            Scores for component 1
            Scores for component 2
            School SES
            Students per grade
            Total victimization
            Direct victimization
            Relational victimization
             
             
             
             
            9
            9
            9
            9
            9
            9
            9
            9
            9
            9
            9
            9
            9
            9
            9
            9
            0.2222222
            5.7777778
            1.0000000
            -2.8047338
            2.3333333
            -0.0180916
            1.4812120
            -1.3308076
            24.8333340
            5.2222222
            4.1111111
            1.1111111
            2.2777778
            4.0000000
            6.1111111
            0.2222222
            0.4409586
            0.6666667
            0
            1.3032240
            2.9580399
            0
            0
            0
            0
            4.7110980
            3.5862391
            1.8333333
            0.9718253
            0
            0.3333333
            0.4409586
            0
            4.0000000
            1.0000000
            -4.5930004
            0
            -0.0180916
            1.4812120
            -1.3308076
            24.8333340
            0
            0
            0
            1.0000000
            4.0000000
            6.0000000
            0
            1.0000000
            6.0000000
            1.0000000
            -1.1184342
            7.0000000
            -0.0180916
            1.4812120
            -1.3308076
            24.8333340
            12.0000000
            9.0000000
            5.0000000
            3.0000000
            4.0000000
            7.0000000
            1.0000000

      Barabise Bidhyakunja Boarding School7PREK
            GR1_CR
            FINAID
            HS_SES
            CLASS_AF
            GS1
            GS2
            SES
            SPG
            RAVS2_TO
            RAVS2_DI
            RAVS2_RE
            AVPLEAD
            AVPGENEQ
            DIS_SUM
            MATEDU
             
            तपाई कक्षा १ मा
             
            HS SES
             
            Scores for component 1
            Scores for component 2
            School SES
            Students per grade
            Total victimization
            Direct victimization
            Relational victimization
             
             
             
             
            7
            7
            7
            7
            7
            7
            7
            7
            7
            7
            7
            7
            6
            6
            7
            7
            0.2857143
            6.2857143
            0.1428571
            -0.1184293
            5.7142857
            -1.1703963
            0.6288741
            -0.0151747
            12.5000000
            3.8571429
            3.7142857
            0.1428571
            2.1111111
            3.8333333
            6.4285714
            0.7142857
            0.4879500
            0.4879500
            0.3779645
            4.0631689
            3.5456210
            0
            0
            0
            0
            3.3876526
            3.5456210
            0.3779645
            1.1138854
            0.4082483
            0.7867958
            0.4879500
            0
            6.0000000
            0
            -6.7577047
            0
            -1.1703963
            0.6288741
            -0.0151747
            12.5000000
            0
            0
            0
            1.0000000
            3.0000000
            6.0000000
            0
            1.0000000
            7.0000000
            1.0000000
            4.3903117
            10.0000000
            -1.1703963
            0.6288741
            -0.0151747
            12.5000000
            8.0000000
            8.0000000
            1.0000000
            3.6666667
            4.0000000
            8.0000000
            1.0000000

      Bhansar International Boarding School3PREK
            GR1_CR
            FINAID
            HS_SES
            CLASS_AF
            GS1
            GS2
            SES
            SPG
            RAVS2_TO
            RAVS2_DI
            RAVS2_RE
            AVPLEAD
            AVPGENEQ
            DIS_SUM
            MATEDU
             
            तपाई कक्षा १ मा
             
            HS SES
             
            Scores for component 1
            Scores for component 2
            School SES
            Students per grade
            Total victimization
            Direct victimization
            Relational victimization
             
             
             
             
            3
            3
            3
            3
            3
            3
            3
            3
            3
            3
            3
            3
            3
            3
            3
            3
            0.3333333
            5.0000000
            0.3333333
            -1.2265388
            4.0000000
            -1.1241680
            -0.6885554
            -0.0338257
            25.0000000
            0.3333333
            0.3333333
            0
            2.4444444
            3.5555556
            6.3333333
            0.3333333
            0.5773503
            0
            0.5773503
            3.3111762
            1.7320508
            0
            0
            0
            0
            0.5773503
            0.5773503
            0
            1.5030833
            0.5091751
            0.5773503
            0.5773503
            0
            5.0000000
            0
            -4.9803896
            3.0000000
            -1.1241680
            -0.6885554
            -0.0338257
            25.0000000
            0
            0
            0
            1.0000000
            3.0000000
            6.0000000
            0
            1.0000000
            5.0000000
            1.0000000
            1.2791481
            6.0000000
            -1.1241680
            -0.6885554
            -0.0338257
            25.0000000
            1.0000000
            1.0000000
            0
            4.0000000
            4.0000000
            7.0000000
            1.0000000

      Chandrawati Secondary School9PREK
            GR1_CR
            FINAID
            HS_SES
            CLASS_AF
            GS1
            GS2
            SES
            SPG
            RAVS2_TO
            RAVS2_DI
            RAVS2_RE
            AVPLEAD
            AVPGENEQ
            DIS_SUM
            MATEDU
             
            तपाई कक्षा १ मा
             
            HS SES
             
            Scores for component 1
            Scores for component 2
            School SES
            Students per grade
            Total victimization
            Direct victimization
            Relational victimization
             
             
             
             
            9
            9
            9
            9
            9
            9
            9
            9
            9
            9
            9
            9
            9
            9
            9
            9
            0.5555556
            5.6666667
            1.0000000
            -1.7124038
            2.4444444
            -0.0082225
            -0.8953478
            -2.3976028
            19.9166660
            4.0000000
            3.4444444
            0.5555556
            1.7592592
            3.0000000
            6.0000000
            0.2222222
            0.5270463
            0.8660254
            0
            4.1342220
            3.3208098
            0
            0
            0
            0
            3.8078866
            3.6094013
            0.8819171
            0.6297658
            0.4487637
            0
            0.4409586
            0
            4.0000000
            1.0000000
            -6.9933796
            0
            -0.0082225
            -0.8953478
            -2.3976028
            19.9166660
            0
            0
            0
            1.0000000
            2.3333333
            6.0000000
            0
            1.0000000
            7.0000000
            1.0000000
            3.3491914
            8.0000000
            -0.0082225
            -0.8953478
            -2.3976028
            19.9166660
            11.0000000
            9.0000000
            2.0000000
            3.0000000
            3.6666667
            6.0000000
            1.0000000

      Chandrodaya Basic School11PREK
            GR1_CR
            FINAID
            HS_SES
            CLASS_AF
            GS1
            GS2
            SES
            SPG
            RAVS2_TO
            RAVS2_DI
            RAVS2_RE
            AVPLEAD
            AVPGENEQ
            DIS_SUM
            MATEDU
             
            तपाई कक्षा १ मा
             
            HS SES
             
            Scores for component 1
            Scores for component 2
            School SES
            Students per grade
            Total victimization
            Direct victimization
            Relational victimization
             
             
             
             
            11
            11
            11
            11
            11
            11
            11
            11
            11
            11
            11
            11
            11
            11
            11
            11
            0.5454545
            4.7272727
            1.0000000
            -0.9695516
            2.5454545
            1.3095847
            -1.2453420
            0.1692302
            15.0000000
            0.0909091
            0.0909091
            0
            1.3939394
            4.0000000
            6.0909091
            0.1818182
            0.5222330
            1.1037127
            0
            2.1554028
            2.7336290
            0
            0
            0
            0
            0.3015113
            0.3015113
            0
            0.7120890
            0
            0.3015113
            0.4045199
            0
            3.0000000
            1.0000000
            -5.7348208
            0
            1.3095847
            -1.2453420
            0.1692302
            15.0000000
            0
            0
            0
            1.0000000
            4.0000000
            6.0000000
            0
            1.0000000
            7.0000000
            1.0000000
            1.7944957
            7.0000000
            1.3095847
            -1.2453420
            0.1692302
            15.0000000
            1.0000000
            1.0000000
            0
            3.0000000
            4.0000000
            7.0000000
            1.0000000

      Chaughada Progressive English School3PREK
            GR1_CR
            FINAID
            HS_SES
            CLASS_AF
            GS1
            GS2
            SES
            SPG
            RAVS2_TO
            RAVS2_DI
            RAVS2_RE
            AVPLEAD
            AVPGENEQ
            DIS_SUM
            MATEDU
             
            तपाई कक्षा १ मा
             
            HS SES
             
            Scores for component 1
            Scores for component 2
            School SES
            Students per grade
            Total victimization
            Direct victimization
            Relational victimization
             
             
             
             
            3
            3
            3
            3
            3
            3
            3
            3
            3
            3
            3
            3
            3
            3
            3
            3
            1.0000000
            6.6666667
            0.3333333
            2.2221880
            5.3333333
            -0.4466007
            -0.3981115
            -0.6855201
            17.7500000
            2.0000000
            2.0000000
            0
            2.0000000
            4.0000000
            6.0000000
            0.3333333
            0
            0.5773503
            0.5773503
            0.3127455
            6.1101009
            0
            0
            0
            0
            3.4641016
            3.4641016
            0
            1.7320508
            0
            0
            0.5773503
            1.0000000
            6.0000000
            0
            1.8625605
            0
            -0.4466007
            -0.3981115
            -0.6855201
            17.7500000
            0
            0
            0
            1.0000000
            4.0000000
            6.0000000
            0
            1.0000000
            7.0000000
            1.0000000
            2.4304767
            12.0000000
            -0.4466007
            -0.3981115
            -0.6855201
            17.7500000
            6.0000000
            6.0000000
            0
            4.0000000
            4.0000000
            6.0000000
            1.0000000

      Dovan English Boarding School7PREK
            GR1_CR
            FINAID
            HS_SES
            CLASS_AF
            GS1
            GS2
            SES
            SPG
            RAVS2_TO
            RAVS2_DI
            RAVS2_RE
            AVPLEAD
            AVPGENEQ
            DIS_SUM
            MATEDU
             
            तपाई कक्षा १ मा
             
            HS SES
             
            Scores for component 1
            Scores for component 2
            School SES
            Students per grade
            Total victimization
            Direct victimization
            Relational victimization
             
             
             
             
            7
            7
            7
            7
            7
            7
            7
            7
            7
            7
            7
            7
            7
            7
            7
            7
            0.8571429
            5.4285714
            0
            0.4194463
            6.7142857
            1.0264176
            2.0883663
            1.7774457
            53.4000015
            0.1428571
            0.1428571
            0
            1.8095238
            3.6428571
            6.4285714
            0.8571429
            0.3779645
            0.5345225
            0
            4.4780159
            3.4016803
            0
            0
            0
            0
            0.3779645
            0.3779645
            0
            1.2149858
            0.7480132
            0.5345225
            0.3779645
            0
            5.0000000
            0
            -5.2138848
            0
            1.0264176
            2.0883663
            1.7774457
            53.4000015
            0
            0
            0
            1.0000000
            2.0000000
            6.0000000
            0
            1.0000000
            6.0000000
            0
            7.7746496
            10.0000000
            1.0264176
            2.0883663
            1.7774457
            53.4000015
            1.0000000
            1.0000000
            0
            4.0000000
            4.0000000
            7.0000000
            1.0000000

      Ekata Sadan English Boarding School3PREK
            GR1_CR
            FINAID
            HS_SES
            CLASS_AF
            GS1
            GS2
            SES
            SPG
            RAVS2_TO
            RAVS2_DI
            RAVS2_RE
            AVPLEAD
            AVPGENEQ
            DIS_SUM
            MATEDU
             
            तपाई कक्षा १ मा
             
            HS SES
             
            Scores for component 1
            Scores for component 2
            School SES
            Students per grade
            Total victimization
            Direct victimization
            Relational victimization
             
             
             
             
            3
            3
            3
            3
            3
            3
            3
            3
            3
            3
            3
            3
            3
            3
            3
            3
            1.0000000
            5.6666667
            0
            3.3601668
            10.0000000
            0.5777265
            -2.4045725
            -0.9902961
            37.5000000
            2.0000000
            2.0000000
            0
            2.2222222
            3.5555556
            6.0000000
            1.0000000
            0
            0.5773503
            0
            1.7601299
            2.0000000
            0
            0
            0
            0
            3.4641016
            3.4641016
            0
            0.5091751
            0.5091751
            0
            0
            1.0000000
            5.0000000
            0
            1.3425415
            8.0000000
            0.5777265
            -2.4045725
            -0.9902961
            37.5000000
            0
            0
            0
            1.6666666
            3.0000000
            6.0000000
            1.0000000
            1.0000000
            6.0000000
            0
            4.5809894
            12.0000000
            0.5777265
            -2.4045725
            -0.9902961
            37.5000000
            6.0000000
            6.0000000
            0
            2.6666667
            4.0000000
            6.0000000
            1.0000000

      Maahendri Secondary School7PREK
            GR1_CR
            FINAID
            HS_SES
            CLASS_AF
            GS1
            GS2
            SES
            SPG
            RAVS2_TO
            RAVS2_DI
            RAVS2_RE
            AVPLEAD
            AVPGENEQ
            DIS_SUM
            MATEDU
             
            तपाई कक्षा १ मा
             
            HS SES
             
            Scores for component 1
            Scores for component 2
            School SES
            Students per grade
            Total victimization
            Direct victimization
            Relational victimization
             
             
             
             
            7
            7
            7
            7
            7
            7
            7
            7
            7
            7
            7
            7
            7
            7
            7
            7
            1.0000000
            6.4285714
            0.5714286
            -0.6366901
            1.8571429
            0.4059767
            0.0799926
            1.2133554
            22.3333340
            4.8571429
            4.1428571
            0.7142857
            2.2857143
            3.7857143
            6.7142857
            0.1428571
            0
            1.3972763
            0.5345225
            2.1774113
            3.2877840
            0
            0
            0
            0
            5.3049842
            4.1403934
            1.4960265
            1.1126973
            0.3933979
            0.4879500
            0.3779645
            1.0000000
            4.0000000
            0
            -3.8314099
            0
            0.4059767
            0.0799926
            1.2133554
            22.3333340
            0
            0
            0
            1.0000000
            3.0000000
            6.0000000
            0
            1.0000000
            8.0000000
            1.0000000
            1.5199416
            8.0000000
            0.4059767
            0.0799926
            1.2133554
            22.3333340
            15.0000000
            11.0000000
            4.0000000
            4.0000000
            4.0000000
            7.0000000
            1.0000000

      Nirjala Basic School5PREK
            GR1_CR
            FINAID
            HS_SES
            CLASS_AF
            GS1
            GS2
            SES
            SPG
            RAVS2_TO
            RAVS2_DI
            RAVS2_RE
            AVPLEAD
            AVPGENEQ
            DIS_SUM
            MATEDU
             
            तपाई कक्षा १ मा
             
            HS SES
             
            Scores for component 1
            Scores for component 2
            School SES
            Students per grade
            Total victimization
            Direct victimization
            Relational victimization
             
             
             
             
            5
            5
            5
            5
            5
            5
            5
            5
            5
            5
            5
            5
            5
            5
            5
            5
            0.6000000
            5.4000000
            0.8000000
            1.5541588
            6.0000000
            3.5250180
            -2.9443316
            -2.3333328
            22.8750000
            2.4000000
            1.8000000
            0.6000000
            1.6000000
            3.3000000
            6.2000000
            0.6000000
            0.5477226
            1.3416408
            0.4472136
            1.4734025
            3.6742346
            0
            0
            0
            0
            2.1908902
            2.0493902
            1.3416408
            0.8944272
            0.6708204
            0.4472136
            0.5477226
            0
            4.0000000
            0
            -0.1696740
            2.0000000
            3.5250180
            -2.9443316
            -2.3333328
            22.8750000
            0
            0
            0
            1.0000000
            2.5000000
            6.0000000
            0
            1.0000000
            7.0000000
            1.0000000
            2.8398566
            9.0000000
            3.5250180
            -2.9443316
            -2.3333328
            22.8750000
            4.0000000
            4.0000000
            3.0000000
            3.0000000
            4.0000000
            7.0000000
            1.0000000

      Panchakanya Secondary School7PREK
            GR1_CR
            FINAID
            HS_SES
            CLASS_AF
            GS1
            GS2
            SES
            SPG
            RAVS2_TO
            RAVS2_DI
            RAVS2_RE
            AVPLEAD
            AVPGENEQ
            DIS_SUM
            MATEDU
             
            तपाई कक्षा १ मा
             
            HS SES
             
            Scores for component 1
            Scores for component 2
            School SES
            Students per grade
            Total victimization
            Direct victimization
            Relational victimization
             
             
             
             
            7
            7
            7
            7
            7
            7
            7
            7
            7
            7
            7
            7
            7
            7
            7
            7
            0.2857143
            6.5714286
            0.8571429
            -0.6545739
            0
            4.9742827
            2.7818761
            -0.2093658
            34.0833321
            3.5714286
            3.5714286
            0
            1.1428571
            3.8571429
            6.1428571
            0
            0.4879500
            1.2724180
            0.3779645
            2.9993990
            0
            0
            0
            0
            0
            5.9401780
            5.9401780
            0
            0.3779645
            0.3779645
            0.3779645
            0
            0
            5.0000000
            0
            -6.5794935
            0
            4.9742827
            2.7818761
            -0.2093658
            34.0833321
            0
            0
            0
            1.0000000
            3.0000000
            6.0000000
            0
            1.0000000
            9.0000000
            1.0000000
            3.1569769
            0
            4.9742827
            2.7818761
            -0.2093658
            34.0833321
            16.0000000
            16.0000000
            0
            2.0000000
            4.0000000
            7.0000000
            0

      Purkot Landstar Boarding School8PREK
            GR1_CR
            FINAID
            HS_SES
            CLASS_AF
            GS1
            GS2
            SES
            SPG
            RAVS2_TO
            RAVS2_DI
            RAVS2_RE
            AVPLEAD
            AVPGENEQ
            DIS_SUM
            MATEDU
             
            तपाई कक्षा १ मा
             
            HS SES
             
            Scores for component 1
            Scores for component 2
            School SES
            Students per grade
            Total victimization
            Direct victimization
            Relational victimization
             
             
             
             
            8
            8
            8
            8
            8
            8
            8
            8
            8
            8
            8
            8
            8
            8
            8
            8
            0.3750000
            6.1250000
            0.3750000
            2.8163080
            9.7500000
            -1.4703516
            -0.2663008
            1.5967956
            52.0999985
            2.6250000
            2.6250000
            0
            2.2708333
            3.7500000
            6.3750000
            1.0000000
            0.5175492
            0.3535534
            0.5175492
            1.7071499
            2.3145502
            0
            0
            0
            0
            2.6152028
            2.6152028
            0
            1.1124744
            0.3883216
            0.7440238
            0
            0
            6.0000000
            0
            0.6396281
            7.0000000
            -1.4703516
            -0.2663008
            1.5967956
            52.0999985
            0
            0
            0
            1.0000000
            3.0000000
            6.0000000
            1.0000000
            1.0000000
            7.0000000
            1.0000000
            5.3305225
            14.0000000
            -1.4703516
            -0.2663008
            1.5967956
            52.0999985
            7.0000000
            7.0000000
            0
            4.0000000
            4.0000000
            8.0000000
            1.0000000

      Radha Basic School6PREK
            GR1_CR
            FINAID
            HS_SES
            CLASS_AF
            GS1
            GS2
            SES
            SPG
            RAVS2_TO
            RAVS2_DI
            RAVS2_RE
            AVPLEAD
            AVPGENEQ
            DIS_SUM
            MATEDU
             
            तपाई कक्षा १ मा
             
            HS SES
             
            Scores for component 1
            Scores for component 2
            School SES
            Students per grade
            Total victimization
            Direct victimization
            Relational victimization
             
             
             
             
            6
            6
            6
            6
            6
            6
            6
            6
            6
            6
            6
            6
            6
            6
            6
            6
            0.3333333
            5.3333333
            1.0000000
            -3.2307642
            3.0000000
            0.1340792
            -0.5158050
            -1.8716437
            13.6250000
            2.5000000
            2.1666667
            0.3333333
            2.0000000
            4.0000000
            6.1666667
            0.1666667
            0.5163978
            1.3662601
            0
            2.5875674
            2.7568098
            0
            0
            0
            0
            5.6480085
            4.8339080
            0.8164966
            1.5491933
            0
            0.4082483
            0.4082483
            0
            4.0000000
            1.0000000
            -8.1818314
            0
            0.1340792
            -0.5158050
            -1.8716437
            13.6250000
            0
            0
            0
            1.0000000
            4.0000000
            6.0000000
            0
            1.0000000
            8.0000000
            1.0000000
            -1.1037560
            7.0000000
            0.1340792
            -0.5158050
            -1.8716437
            13.6250000
            14.0000000
            12.0000000
            2.0000000
            4.0000000
            4.0000000
            7.0000000
            1.0000000

      Radha Secondary School38PREK
            GR1_CR
            FINAID
            HS_SES
            CLASS_AF
            GS1
            GS2
            SES
            SPG
            RAVS2_TO
            RAVS2_DI
            RAVS2_RE
            AVPLEAD
            AVPGENEQ
            DIS_SUM
            MATEDU
             
            तपाई कक्षा १ मा
             
            HS SES
             
            Scores for component 1
            Scores for component 2
            School SES
            Students per grade
            Total victimization
            Direct victimization
            Relational victimization
             
             
             
             
            38
            38
            38
            38
            38
            38
            38
            38
            38
            38
            38
            38
            37
            37
            38
            38
            0.0263158
            6.0789474
            0.4473684
            1.0464308
            4.6052632
            -0.4285638
            -0.7423452
            1.7626433
            67.6666641
            3.7368421
            3.0263158
            0.7105263
            2.4774775
            3.5630631
            6.5526316
            0.3947368
            0.1622214
            1.2165876
            0.5038966
            3.1704309
            4.2904008
            0
            0
            0
            0
            5.7312996
            4.9455787
            1.8874822
            1.0571349
            0.5066706
            1.0053201
            0.4953554
            0
            3.0000000
            0
            -6.2053437
            0
            -0.4285638
            -0.7423452
            1.7626433
            67.6666641
            0
            0
            0
            1.0000000
            2.0000000
            6.0000000
            0
            1.0000000
            8.0000000
            1.0000000
            6.6204271
            14.0000000
            -0.4285638
            -0.7423452
            1.7626433
            67.6666641
            30.0000000
            24.0000000
            8.0000000
            4.0000000
            4.0000000
            10.0000000
            1.0000000

      Sahabeer Basic School3PREK
            GR1_CR
            FINAID
            HS_SES
            CLASS_AF
            GS1
            GS2
            SES
            SPG
            RAVS2_TO
            RAVS2_DI
            RAVS2_RE
            AVPLEAD
            AVPGENEQ
            DIS_SUM
            MATEDU
             
            तपाई कक्षा १ मा
             
            HS SES
             
            Scores for component 1
            Scores for component 2
            School SES
            Students per grade
            Total victimization
            Direct victimization
            Relational victimization
             
             
             
             
            3
            3
            3
            3
            3
            3
            3
            3
            3
            3
            3
            3
            3
            3
            3
            3
            0.3333333
            6.0000000
            1.0000000
            -1.5902150
            0
            1.4354199
            0.7375903
            -1.5915337
            7.8750000
            0.6666667
            0.6666667
            0
            2.5555556
            4.0000000
            6.0000000
            0
            0.5773503
            1.0000000
            0
            0.8650408
            0
            0
            0
            0
            0
            1.1547005
            1.1547005
            0
            1.3877774
            0
            0
            0
            0
            5.0000000
            1.0000000
            -2.5890472
            0
            1.4354199
            0.7375903
            -1.5915337
            7.8750000
            0
            0
            0
            1.0000000
            4.0000000
            6.0000000
            0
            1.0000000
            7.0000000
            1.0000000
            -1.0839866
            0
            1.4354199
            0.7375903
            -1.5915337
            7.8750000
            2.0000000
            2.0000000
            0
            3.6666667
            4.0000000
            6.0000000
            0

      Saraswoti Basic School5PREK
            GR1_CR
            FINAID
            HS_SES
            CLASS_AF
            GS1
            GS2
            SES
            SPG
            RAVS2_TO
            RAVS2_DI
            RAVS2_RE
            AVPLEAD
            AVPGENEQ
            DIS_SUM
            MATEDU
             
            तपाई कक्षा १ मा
             
            HS SES
             
            Scores for component 1
            Scores for component 2
            School SES
            Students per grade
            Total victimization
            Direct victimization
            Relational victimization
             
             
             
             
            5
            5
            5
            5
            5
            5
            5
            5
            5
            5
            5
            5
            5
            5
            5
            5
            0.8000000
            6.4000000
            0.8000000
            -0.5549940
            1.6000000
            -0.7318313
            -0.9299175
            -2.8229072
            13.7500000
            7.2000000
            7.2000000
            0
            1.5333333
            3.2666667
            6.0000000
            0
            0.4472136
            1.1401754
            0.4472136
            1.9689566
            1.5165751
            0
            0
            0
            0
            6.6105976
            6.6105976
            0
            0.5700877
            0.4346135
            0
            0
            0
            5.0000000
            0
            -3.4296470
            0
            -0.7318313
            -0.9299175
            -2.8229072
            13.7500000
            0
            0
            0
            1.0000000
            3.0000000
            6.0000000
            0
            1.0000000
            8.0000000
            1.0000000
            1.0529885
            3.0000000
            -0.7318313
            -0.9299175
            -2.8229072
            13.7500000
            18.0000000
            18.0000000
            0
            2.5000000
            4.0000000
            6.0000000
            0

      Shree Bhairabi Secondary School25PREK
            GR1_CR
            FINAID
            HS_SES
            CLASS_AF
            GS1
            GS2
            SES
            SPG
            RAVS2_TO
            RAVS2_DI
            RAVS2_RE
            AVPLEAD
            AVPGENEQ
            DIS_SUM
            MATEDU
             
            तपाई कक्षा १ मा
             
            HS SES
             
            Scores for component 1
            Scores for component 2
            School SES
            Students per grade
            Total victimization
            Direct victimization
            Relational victimization
             
             
             
             
            24
            25
            25
            25
            25
            25
            25
            25
            25
            25
            25
            25
            22
            22
            25
            25
            0.3333333
            5.4000000
            0.7600000
            -0.3153204
            1.5600000
            0.2837566
            1.4562591
            -1.3068311
            32.0833321
            4.9600000
            4.5200000
            0.4400000
            1.8181818
            3.6818182
            6.4800000
            0.0800000
            0.4815434
            0.8660254
            0.4358899
            2.7625500
            2.6627054
            0
            0
            0
            0
            5.0947686
            4.7881799
            0.9609024
            0.9757768
            0.5679004
            1.0847427
            0.2768875
            0
            4.0000000
            0
            -5.3734407
            0
            0.2837566
            1.4562591
            -1.3068311
            32.0833321
            0
            0
            0
            1.0000000
            2.0000000
            6.0000000
            0
            1.0000000
            8.0000000
            1.0000000
            5.1497517
            10.0000000
            0.2837566
            1.4562591
            -1.3068311
            32.0833321
            18.0000000
            18.0000000
            4.0000000
            4.0000000
            4.0000000
            11.0000000
            1.0000000

      Shree Birendra Secondary School14PREK
            GR1_CR
            FINAID
            HS_SES
            CLASS_AF
            GS1
            GS2
            SES
            SPG
            RAVS2_TO
            RAVS2_DI
            RAVS2_RE
            AVPLEAD
            AVPGENEQ
            DIS_SUM
            MATEDU
             
            तपाई कक्षा १ मा
             
            HS SES
             
            Scores for component 1
            Scores for component 2
            School SES
            Students per grade
            Total victimization
            Direct victimization
            Relational victimization
             
             
             
             
            14
            14
            14
            14
            14
            14
            14
            14
            14
            14
            14
            14
            14
            13
            14
            14
            0.1428571
            6.5714286
            0.7142857
            -1.3558847
            2.2142857
            2.8529377
            2.2999172
            2.1056645
            33.9000015
            3.0714286
            2.7857143
            0.2857143
            1.4047619
            3.6153846
            6.5714286
            0.1428571
            0.3631365
            1.5548577
            0.4688072
            3.6452300
            3.3553304
            0
            0
            0
            0
            5.0301290
            4.2277212
            1.0690450
            0.7416610
            0.6062354
            0.7559289
            0.3631365
            0
            5.0000000
            0
            -10.2161112
            0
            2.8529377
            2.2999172
            2.1056645
            33.9000015
            0
            0
            0
            1.0000000
            2.0000000
            6.0000000
            0
            1.0000000
            11.0000000
            1.0000000
            3.3940306
            10.0000000
            2.8529377
            2.2999172
            2.1056645
            33.9000015
            17.0000000
            13.0000000
            4.0000000
            3.0000000
            4.0000000
            8.0000000
            1.0000000

      Shree Bishnu Secondary School27PREK
            GR1_CR
            FINAID
            HS_SES
            CLASS_AF
            GS1
            GS2
            SES
            SPG
            RAVS2_TO
            RAVS2_DI
            RAVS2_RE
            AVPLEAD
            AVPGENEQ
            DIS_SUM
            MATEDU
             
            तपाई कक्षा १ मा
             
            HS SES
             
            Scores for component 1
            Scores for component 2
            School SES
            Students per grade
            Total victimization
            Direct victimization
            Relational victimization
             
             
             
             
            27
            27
            27
            27
            27
            27
            27
            27
            27
            27
            27
            27
            23
            23
            27
            27
            0.7407407
            5.7407407
            0.8888889
            -2.4578578
            3.2962963
            -0.0477646
            0.9675513
            0.7404262
            31.2999992
            3.4444444
            3.0740741
            0.3703704
            1.6449275
            3.7681159
            6.7037037
            0.2592593
            0.4465761
            1.0594844
            0.3202563
            2.4621596
            3.2322273
            0
            0
            0
            0
            5.8921939
            5.2909642
            0.8835309
            0.8231259
            0.4196533
            0.7753319
            0.4465761
            0
            4.0000000
            0
            -9.2258844
            0
            -0.0477646
            0.9675513
            0.7404262
            31.2999992
            0
            0
            0
            1.0000000
            3.0000000
            6.0000000
            0
            1.0000000
            8.0000000
            1.0000000
            2.0744162
            10.0000000
            -0.0477646
            0.9675513
            0.7404262
            31.2999992
            23.0000000
            20.0000000
            3.0000000
            3.0000000
            4.0000000
            8.0000000
            1.0000000

      Shree Chandeswori School3PREK
            GR1_CR
            FINAID
            HS_SES
            CLASS_AF
            GS1
            GS2
            SES
            SPG
            RAVS2_TO
            RAVS2_DI
            RAVS2_RE
            AVPLEAD
            AVPGENEQ
            DIS_SUM
            MATEDU
             
            तपाई कक्षा १ मा
             
            HS SES
             
            Scores for component 1
            Scores for component 2
            School SES
            Students per grade
            Total victimization
            Direct victimization
            Relational victimization
             
             
             
             
            3
            3
            3
            3
            3
            3
            3
            3
            3
            3
            3
            3
            3
            3
            3
            3
            1.0000000
            6.0000000
            1.0000000
            -2.5711178
            1.6666667
            -0.0732858
            2.4018168
            -1.5603755
            11.0000000
            1.0000000
            1.0000000
            0
            3.6666667
            4.0000000
            6.3333333
            0
            0
            1.7320508
            0
            0.3187873
            2.8867513
            0
            0
            0
            0
            1.0000000
            1.0000000
            0
            0.5773503
            0
            0.5773503
            0
            1.0000000
            4.0000000
            1.0000000
            -2.9376695
            0
            -0.0732858
            2.4018168
            -1.5603755
            11.0000000
            0
            0
            0
            3.0000000
            4.0000000
            6.0000000
            0
            1.0000000
            7.0000000
            1.0000000
            -2.3585978
            5.0000000
            -0.0732858
            2.4018168
            -1.5603755
            11.0000000
            2.0000000
            2.0000000
            0
            4.0000000
            4.0000000
            7.0000000
            0

      Shree Chandeswori Secondary School16PREK
            GR1_CR
            FINAID
            HS_SES
            CLASS_AF
            GS1
            GS2
            SES
            SPG
            RAVS2_TO
            RAVS2_DI
            RAVS2_RE
            AVPLEAD
            AVPGENEQ
            DIS_SUM
            MATEDU
             
            तपाई कक्षा १ मा
             
            HS SES
             
            Scores for component 1
            Scores for component 2
            School SES
            Students per grade
            Total victimization
            Direct victimization
            Relational victimization
             
             
             
             
            16
            16
            16
            16
            16
            16
            16
            16
            16
            16
            16
            16
            15
            15
            16
            16
            0.5000000
            6.1250000
            0.8750000
            -0.0280427
            4.2500000
            -0.7351770
            0.1359447
            0.1978089
            44.0833321
            5.5625000
            5.0625000
            0.5000000
            1.6888889
            3.5111111
            6.8750000
            0.4375000
            0.5163978
            0.8850612
            0.3415650
            2.9027021
            3.8035072
            0
            0
            0
            0
            4.8438105
            4.3277207
            0.9660918
            0.9877557
            0.8462491
            1.0246951
            0.5123475
            0
            5.0000000
            0
            -5.5712757
            0
            -0.7351770
            0.1359447
            0.1978089
            44.0833321
            0
            0
            0
            1.0000000
            1.0000000
            6.0000000
            0
            1.0000000
            8.0000000
            1.0000000
            5.0872798
            10.0000000
            -0.7351770
            0.1359447
            0.1978089
            44.0833321
            14.0000000
            14.0000000
            3.0000000
            4.0000000
            4.0000000
            9.0000000
            1.0000000

      Shree Chandra Jyoti Secondary School21PREK
            GR1_CR
            FINAID
            HS_SES
            CLASS_AF
            GS1
            GS2
            SES
            SPG
            RAVS2_TO
            RAVS2_DI
            RAVS2_RE
            AVPLEAD
            AVPGENEQ
            DIS_SUM
            MATEDU
             
            तपाई कक्षा १ मा
             
            HS SES
             
            Scores for component 1
            Scores for component 2
            School SES
            Students per grade
            Total victimization
            Direct victimization
            Relational victimization
             
             
             
             
            20
            21
            21
            21
            21
            21
            21
            21
            21
            21
            21
            21
            21
            21
            21
            21
            0.3500000
            6.6190476
            0.6190476
            0.4543842
            1.4761905
            -0.3105196
            -0.0695517
            -1.0178521
            36.5000000
            7.2857143
            6.1904762
            1.0952381
            2.3253968
            3.5555556
            7.1428571
            0.1428571
            0.4893605
            1.0712698
            0.4976134
            2.9404606
            2.3794757
            0
            0
            0
            0
            4.8697316
            4.7709438
            1.9469145
            1.1966112
            0.6108585
            1.6212870
            0.3585686
            0
            5.0000000
            0
            -3.5141680
            0
            -0.3105196
            -0.0695517
            -1.0178521
            36.5000000
            0
            0
            0
            1.0000000
            2.0000000
            6.0000000
            0
            1.0000000
            8.0000000
            1.0000000
            5.8754072
            6.0000000
            -0.3105196
            -0.0695517
            -1.0178521
            36.5000000
            17.0000000
            17.0000000
            6.0000000
            4.0000000
            4.0000000
            12.0000000
            1.0000000

      Shree Chhetrapal Secondary School38PREK
            GR1_CR
            FINAID
            HS_SES
            CLASS_AF
            GS1
            GS2
            SES
            SPG
            RAVS2_TO
            RAVS2_DI
            RAVS2_RE
            AVPLEAD
            AVPGENEQ
            DIS_SUM
            MATEDU
             
            तपाई कक्षा १ मा
             
            HS SES
             
            Scores for component 1
            Scores for component 2
            School SES
            Students per grade
            Total victimization
            Direct victimization
            Relational victimization
             
             
             
             
            38
            38
            38
            38
            38
            38
            38
            38
            38
            38
            38
            38
            38
            37
            38
            38
            0.3421053
            6.1052632
            0.8421053
            -1.1237636
            2.1052632
            0.5807555
            -0.7855101
            0.9438117
            41.7500000
            2.5526316
            2.2368421
            0.3157895
            2.0526316
            3.6666667
            6.8684211
            0.1315789
            0.4807829
            1.9283023
            0.3695370
            3.1262435
            3.1945010
            0
            0
            0
            0
            2.9927603
            2.7844570
            0.5744686
            1.1436634
            0.6631854
            1.4364192
            0.3425700
            0
            3.0000000
            0
            -6.2656450
            0
            0.5807555
            -0.7855101
            0.9438117
            41.7500000
            0
            0
            0
            1.0000000
            1.6666666
            6.0000000
            0
            1.0000000
            13.0000000
            1.0000000
            6.9864359
            11.0000000
            0.5807555
            -0.7855101
            0.9438117
            41.7500000
            10.0000000
            10.0000000
            2.0000000
            4.0000000
            4.0000000
            11.0000000
            1.0000000

      Shree Chwadi Public Secondary School21PREK
            GR1_CR
            FINAID
            HS_SES
            CLASS_AF
            GS1
            GS2
            SES
            SPG
            RAVS2_TO
            RAVS2_DI
            RAVS2_RE
            AVPLEAD
            AVPGENEQ
            DIS_SUM
            MATEDU
             
            तपाई कक्षा १ मा
             
            HS SES
             
            Scores for component 1
            Scores for component 2
            School SES
            Students per grade
            Total victimization
            Direct victimization
            Relational victimization
             
             
             
             
            21
            21
            21
            21
            21
            21
            21
            21
            21
            21
            21
            21
            19
            19
            21
            21
            0.2380952
            6.4285714
            0.6666667
            -0.1678251
            1.8095238
            0.3107189
            0.1736933
            -0.7870183
            58.0833321
            3.2380952
            3.0000000
            0.2380952
            2.2105263
            3.6842105
            6.6190476
            0.1904762
            0.4364358
            1.0281745
            0.4830459
            2.4253877
            3.7632306
            0
            0
            0
            0
            2.9816902
            2.8982753
            0.7003401
            1.1464412
            0.5823927
            0.8047478
            0.4023739
            0
            4.0000000
            0
            -4.7064223
            0
            0.3107189
            0.1736933
            -0.7870183
            58.0833321
            0
            0
            0
            1.0000000
            2.0000000
            6.0000000
            0
            1.0000000
            8.0000000
            1.0000000
            5.3831611
            13.0000000
            0.3107189
            0.1736933
            -0.7870183
            58.0833321
            11.0000000
            11.0000000
            3.0000000
            4.0000000
            4.0000000
            8.0000000
            1.0000000

      Shree Homraj Lohani Sarada Shichhya Sadan Secondary School30PREK
            GR1_CR
            FINAID
            HS_SES
            CLASS_AF
            GS1
            GS2
            SES
            SPG
            RAVS2_TO
            RAVS2_DI
            RAVS2_RE
            AVPLEAD
            AVPGENEQ
            DIS_SUM
            MATEDU
             
            तपाई कक्षा १ मा
             
            HS SES
             
            Scores for component 1
            Scores for component 2
            School SES
            Students per grade
            Total victimization
            Direct victimization
            Relational victimization
             
             
             
             
            30
            30
            30
            30
            30
            30
            30
            30
            30
            30
            30
            30
            30
            29
            30
            30
            0.1333333
            5.1666667
            0.9000000
            -1.0403306
            2.9333333
            2.1988301
            0.2595632
            0.2253112
            43.0000000
            0.7666667
            0.7000000
            0.0666667
            1.4888889
            3.5287356
            6.1333333
            0.2000000
            0.3457459
            1.2617266
            0.3051286
            2.4479912
            3.1065374
            0
            0
            0
            0
            1.6333451
            1.6006464
            0.2537081
            0.7938139
            0.5195942
            0.4341725
            0.4068381
            0
            3.0000000
            0
            -6.3125925
            0
            2.1988301
            0.2595632
            0.2253112
            43.0000000
            0
            0
            0
            1.0000000
            2.0000000
            6.0000000
            0
            1.0000000
            7.0000000
            1.0000000
            3.4662688
            10.0000000
            2.1988301
            0.2595632
            0.2253112
            43.0000000
            7.0000000
            7.0000000
            1.0000000
            4.0000000
            4.0000000
            8.0000000
            1.0000000

      Shree Jaldevi Secondary School12PREK
            GR1_CR
            FINAID
            HS_SES
            CLASS_AF
            GS1
            GS2
            SES
            SPG
            RAVS2_TO
            RAVS2_DI
            RAVS2_RE
            AVPLEAD
            AVPGENEQ
            DIS_SUM
            MATEDU
             
            तपाई कक्षा १ मा
             
            HS SES
             
            Scores for component 1
            Scores for component 2
            School SES
            Students per grade
            Total victimization
            Direct victimization
            Relational victimization
             
             
             
             
            12
            12
            12
            12
            12
            12
            12
            12
            12
            12
            12
            12
            11
            12
            12
            12
            0.4166667
            6.5000000
            0.6666667
            -0.5458656
            3.5833333
            4.5856123
            -1.3906993
            1.3261050
            42.1666679
            2.5833333
            2.5833333
            0
            2.1818182
            3.8055556
            6.8333333
            0.2500000
            0.5149287
            1.0871146
            0.4923660
            2.9019175
            3.1754265
            0
            0
            0
            0
            3.6296339
            3.6296339
            0
            0.8864866
            0.3881667
            0.8348471
            0.4522670
            0
            5.0000000
            0
            -4.2892399
            0
            4.5856123
            -1.3906993
            1.3261050
            42.1666679
            0
            0
            0
            1.0000000
            3.0000000
            6.0000000
            0
            1.0000000
            9.0000000
            1.0000000
            4.2578378
            10.0000000
            4.5856123
            -1.3906993
            1.3261050
            42.1666679
            12.0000000
            12.0000000
            0
            3.3333333
            4.0000000
            8.0000000
            1.0000000

      Shree Janganapati Secondary School12PREK
            GR1_CR
            FINAID
            HS_SES
            CLASS_AF
            GS1
            GS2
            SES
            SPG
            RAVS2_TO
            RAVS2_DI
            RAVS2_RE
            AVPLEAD
            AVPGENEQ
            DIS_SUM
            MATEDU
             
            तपाई कक्षा १ मा
             
            HS SES
             
            Scores for component 1
            Scores for component 2
            School SES
            Students per grade
            Total victimization
            Direct victimization
            Relational victimization
             
             
             
             
            12
            12
            12
            12
            12
            12
            12
            12
            12
            12
            12
            12
            11
            11
            12
            12
            0
            5.8333333
            1.0000000
            -0.1853559
            4.6666667
            -0.0919283
            -0.9646802
            1.5814519
            37.0000000
            4.2500000
            4.2500000
            0
            1.8787879
            3.5454545
            6.6666667
            0.4166667
            0
            0.7177406
            0
            4.1776651
            4.1194292
            0
            0
            0
            0
            5.7544449
            5.7544449
            0
            0.9192113
            0.5222330
            0.9847319
            0.5149287
            0
            5.0000000
            1.0000000
            -6.6973052
            0
            -0.0919283
            -0.9646802
            1.5814519
            37.0000000
            0
            0
            0
            1.0000000
            3.0000000
            6.0000000
            0
            0
            7.0000000
            1.0000000
            7.2279201
            13.0000000
            -0.0919283
            -0.9646802
            1.5814519
            37.0000000
            16.0000000
            16.0000000
            0
            4.0000000
            4.0000000
            9.0000000
            1.0000000

      Shree Keshavtar Secondary School11PREK
            GR1_CR
            FINAID
            HS_SES
            CLASS_AF
            GS1
            GS2
            SES
            SPG
            RAVS2_TO
            RAVS2_DI
            RAVS2_RE
            AVPLEAD
            AVPGENEQ
            DIS_SUM
            MATEDU
             
            तपाई कक्षा १ मा
             
            HS SES
             
            Scores for component 1
            Scores for component 2
            School SES
            Students per grade
            Total victimization
            Direct victimization
            Relational victimization
             
             
             
             
            11
            11
            11
            11
            11
            11
            11
            11
            11
            11
            11
            11
            10
            10
            11
            11
            1.0000000
            5.4545455
            1.0000000
            -1.2830813
            4.7272727
            2.6113069
            0.4061884
            0.5850924
            27.8333340
            0.9090909
            0.9090909
            0
            2.0500000
            3.8500000
            6.4545455
            0.3636364
            0
            1.2135598
            0
            2.7809863
            3.0689056
            0
            0
            0
            0
            2.1191765
            2.1191765
            0
            0.9559754
            0.3374743
            0.6875517
            0.5045250
            1.0000000
            4.0000000
            1.0000000
            -6.5180559
            0
            2.6113069
            0.4061884
            0.5850924
            27.8333340
            0
            0
            0
            1.0000000
            3.0000000
            6.0000000
            0
            1.0000000
            8.0000000
            1.0000000
            3.8112216
            10.0000000
            2.6113069
            0.4061884
            0.5850924
            27.8333340
            7.0000000
            7.0000000
            0
            4.0000000
            4.0000000
            8.0000000
            1.0000000

      Shree Laxmishwori Secondary School7PREK
            GR1_CR
            FINAID
            HS_SES
            CLASS_AF
            GS1
            GS2
            SES
            SPG
            RAVS2_TO
            RAVS2_DI
            RAVS2_RE
            AVPLEAD
            AVPGENEQ
            DIS_SUM
            MATEDU
             
            तपाई कक्षा १ मा
             
            HS SES
             
            Scores for component 1
            Scores for component 2
            School SES
            Students per grade
            Total victimization
            Direct victimization
            Relational victimization
             
             
             
             
            7
            7
            7
            7
            7
            7
            7
            7
            7
            7
            7
            7
            6
            6
            7
            7
            1.0000000
            5.5714286
            0.7142857
            -0.6598559
            2.4285714
            0.9841257
            -1.1352717
            -2.8119247
            38.2999992
            4.5714286
            4.2857143
            0.2857143
            1.3333333
            3.5000000
            6.0000000
            0.1428571
            0
            1.3972763
            0.4879500
            2.6186312
            2.8784917
            0
            0
            0
            0
            9.0711474
            8.3609068
            0.7559289
            0.8164966
            0.5477226
            0
            0.3779645
            1.0000000
            3.0000000
            0
            -3.8535480
            0
            0.9841257
            -1.1352717
            -2.8119247
            38.2999992
            0
            0
            0
            1.0000000
            3.0000000
            6.0000000
            0
            1.0000000
            7.0000000
            1.0000000
            3.4409750
            7.0000000
            0.9841257
            -1.1352717
            -2.8119247
            38.2999992
            24.0000000
            22.0000000
            2.0000000
            3.0000000
            4.0000000
            6.0000000
            1.0000000

      Shree Mahadev Secondary School19PREK
            GR1_CR
            FINAID
            HS_SES
            CLASS_AF
            GS1
            GS2
            SES
            SPG
            RAVS2_TO
            RAVS2_DI
            RAVS2_RE
            AVPLEAD
            AVPGENEQ
            DIS_SUM
            MATEDU
             
            तपाई कक्षा १ मा
             
            HS SES
             
            Scores for component 1
            Scores for component 2
            School SES
            Students per grade
            Total victimization
            Direct victimization
            Relational victimization
             
             
             
             
            19
            19
            19
            19
            19
            19
            19
            19
            19
            19
            19
            19
            19
            19
            19
            19
            0.4210526
            5.0526316
            0.7894737
            0.1632057
            1.0526316
            3.5981627
            1.7241836
            0.7552617
            39.3333321
            2.9473684
            2.8421053
            0.1052632
            1.9736842
            3.3684210
            6.5263158
            0.1052632
            0.5072573
            1.4327008
            0.4188539
            3.2102566
            2.7582942
            0
            0
            0
            0
            3.8510271
            3.7897986
            0.4588315
            0.6437332
            0.5431360
            1.5765088
            0.3153018
            0
            3.0000000
            0
            -7.0432649
            0
            3.5981627
            1.7241836
            0.7552617
            39.3333321
            0
            0
            0
            1.0000000
            2.0000000
            6.0000000
            0
            1.0000000
            7.0000000
            1.0000000
            4.4706259
            10.0000000
            3.5981627
            1.7241836
            0.7552617
            39.3333321
            10.0000000
            10.0000000
            2.0000000
            3.0000000
            4.0000000
            11.0000000
            1.0000000

      Shree Mahendra Secondary School (Nuwakot)15PREK
            GR1_CR
            FINAID
            HS_SES
            CLASS_AF
            GS1
            GS2
            SES
            SPG
            RAVS2_TO
            RAVS2_DI
            RAVS2_RE
            AVPLEAD
            AVPGENEQ
            DIS_SUM
            MATEDU
             
            तपाई कक्षा १ मा
             
            HS SES
             
            Scores for component 1
            Scores for component 2
            School SES
            Students per grade
            Total victimization
            Direct victimization
            Relational victimization
             
             
             
             
            15
            15
            15
            15
            15
            15
            15
            15
            15
            15
            15
            15
            13
            15
            15
            15
            0.3333333
            5.8000000
            0.9333333
            0.7135654
            1.0000000
            0.5137951
            1.4406310
            1.4669517
            24.0000000
            1.4000000
            1.4000000
            0
            1.8205128
            3.4444444
            6.1333333
            0
            0.4879500
            1.0141851
            0.2581989
            3.5816630
            1.8516402
            0
            0
            0
            0
            2.9712912
            2.9712912
            0
            0.6785795
            0.7061708
            0.3518658
            0
            0
            4.0000000
            0
            -4.6868753
            0
            0.5137951
            1.4406310
            1.4669517
            24.0000000
            0
            0
            0
            1.0000000
            2.0000000
            6.0000000
            0
            1.0000000
            8.0000000
            1.0000000
            7.8099771
            5.0000000
            0.5137951
            1.4406310
            1.4669517
            24.0000000
            10.0000000
            10.0000000
            0
            3.0000000
            4.0000000
            7.0000000
            0

      Shree Mahendra Secondary School (Tanahun)30PREK
            GR1_CR
            FINAID
            HS_SES
            CLASS_AF
            GS1
            GS2
            SES
            SPG
            RAVS2_TO
            RAVS2_DI
            RAVS2_RE
            AVPLEAD
            AVPGENEQ
            DIS_SUM
            MATEDU
             
            तपाई कक्षा १ मा
             
            HS SES
             
            Scores for component 1
            Scores for component 2
            School SES
            Students per grade
            Total victimization
            Direct victimization
            Relational victimization
             
             
             
             
            30
            30
            30
            30
            30
            30
            30
            30
            30
            30
            30
            30
            29
            29
            30
            30
            0.1666667
            5.4000000
            0.6000000
            -0.9773846
            2.4000000
            4.7162447
            0.6907489
            -0.0573647
            39.5999985
            4.9333333
            4.6333333
            0.3000000
            1.7356322
            3.4540230
            6.3000000
            0.2333333
            0.3790490
            1.2484473
            0.4982729
            3.2764707
            3.3072543
            0
            0
            0
            0
            5.7351507
            5.4106111
            0.8366600
            0.8643252
            0.5890815
            0.5349831
            0.4301831
            0
            3.0000000
            0
            -6.2885227
            0
            4.7162447
            0.6907489
            -0.0573647
            39.5999985
            0
            0
            0
            1.0000000
            2.0000000
            6.0000000
            0
            1.0000000
            9.0000000
            1.0000000
            7.0264854
            10.0000000
            4.7162447
            0.6907489
            -0.0573647
            39.5999985
            18.0000000
            18.0000000
            3.0000000
            4.0000000
            4.0000000
            8.0000000
            1.0000000

      Shree Min Secondary School33PREK
            GR1_CR
            FINAID
            HS_SES
            CLASS_AF
            GS1
            GS2
            SES
            SPG
            RAVS2_TO
            RAVS2_DI
            RAVS2_RE
            AVPLEAD
            AVPGENEQ
            DIS_SUM
            MATEDU
             
            तपाई कक्षा १ मा
             
            HS SES
             
            Scores for component 1
            Scores for component 2
            School SES
            Students per grade
            Total victimization
            Direct victimization
            Relational victimization
             
             
             
             
            33
            33
            33
            33
            33
            33
            33
            33
            33
            33
            33
            33
            30
            30
            33
            33
            0.0909091
            5.5757576
            0.8484848
            0.6341345
            3.6666667
            3.0782003
            1.4455509
            0.9106848
            55.1666679
            2.3636364
            2.2121212
            0.1515152
            1.7888889
            3.6944444
            6.2121212
            0.3333333
            0.2919371
            1.0905934
            0.3641095
            3.8488213
            3.3229003
            0
            0
            0
            0
            2.8593944
            2.7243987
            0.5657524
            0.7998244
            0.4312579
            0.5452967
            0.4787136
            0
            3.0000000
            0
            -7.1649652
            0
            3.0782003
            1.4455509
            0.9106848
            55.1666679
            0
            0
            0
            1.0000000
            3.0000000
            6.0000000
            0
            1.0000000
            8.0000000
            1.0000000
            7.8655024
            10.0000000
            3.0782003
            1.4455509
            0.9106848
            55.1666679
            11.0000000
            11.0000000
            3.0000000
            4.0000000
            4.0000000
            8.0000000
            1.0000000

      Shree Nawasanjibani Secondary School18PREK
            GR1_CR
            FINAID
            HS_SES
            CLASS_AF
            GS1
            GS2
            SES
            SPG
            RAVS2_TO
            RAVS2_DI
            RAVS2_RE
            AVPLEAD
            AVPGENEQ
            DIS_SUM
            MATEDU
             
            तपाई कक्षा १ मा
             
            HS SES
             
            Scores for component 1
            Scores for component 2
            School SES
            Students per grade
            Total victimization
            Direct victimization
            Relational victimization
             
             
             
             
            18
            18
            18
            18
            18
            18
            18
            18
            18
            18
            18
            18
            18
            17
            18
            18
            0.1111111
            6.1111111
            0.7222222
            -1.1061459
            1.0000000
            0.8056293
            0.0960801
            -2.2251291
            40.5999985
            2.2222222
            2.0555556
            0.1666667
            1.4444444
            3.7254902
            7.5000000
            0.0555556
            0.3233808
            1.5676468
            0.4608886
            3.2596180
            1.8786729
            0
            0
            0
            0
            2.2636658
            2.1549457
            0.7071068
            0.7320845
            0.3770370
            2.1488711
            0.2357023
            0
            3.0000000
            0
            -5.8962660
            0
            0.8056293
            0.0960801
            -2.2251291
            40.5999985
            0
            0
            0
            1.0000000
            3.0000000
            6.0000000
            0
            1.0000000
            10.0000000
            1.0000000
            5.0505390
            6.0000000
            0.8056293
            0.0960801
            -2.2251291
            40.5999985
            7.0000000
            7.0000000
            3.0000000
            3.0000000
            4.0000000
            14.0000000
            1.0000000

      Shree Niranjana Secondary School32PREK
            GR1_CR
            FINAID
            HS_SES
            CLASS_AF
            GS1
            GS2
            SES
            SPG
            RAVS2_TO
            RAVS2_DI
            RAVS2_RE
            AVPLEAD
            AVPGENEQ
            DIS_SUM
            MATEDU
             
            तपाई कक्षा १ मा
             
            HS SES
             
            Scores for component 1
            Scores for component 2
            School SES
            Students per grade
            Total victimization
            Direct victimization
            Relational victimization
             
             
             
             
            32
            32
            32
            32
            32
            32
            32
            32
            32
            32
            32
            32
            31
            30
            32
            32
            0.5937500
            6.0625000
            0.5937500
            0.2397735
            2.0625000
            0.0383166
            0.6920909
            -0.6585745
            49.1666679
            3.3125000
            3.1875000
            0.1250000
            1.7204301
            3.7222222
            6.3125000
            0.1250000
            0.4989909
            1.1341474
            0.4989909
            2.9844281
            3.2021918
            0
            0
            0
            0
            4.4391041
            4.2535564
            0.3360108
            0.8927559
            0.4977600
            0.5922892
            0.3360108
            0
            4.0000000
            0
            -8.4277363
            0
            0.0383166
            0.6920909
            -0.6585745
            49.1666679
            0
            0
            0
            1.0000000
            2.5000000
            6.0000000
            0
            1.0000000
            9.0000000
            1.0000000
            4.8020744
            10.0000000
            0.0383166
            0.6920909
            -0.6585745
            49.1666679
            16.0000000
            16.0000000
            1.0000000
            4.0000000
            4.0000000
            8.0000000
            1.0000000

      Shree Nirmal Secondary School23PREK
            GR1_CR
            FINAID
            HS_SES
            CLASS_AF
            GS1
            GS2
            SES
            SPG
            RAVS2_TO
            RAVS2_DI
            RAVS2_RE
            AVPLEAD
            AVPGENEQ
            DIS_SUM
            MATEDU
             
            तपाई कक्षा १ मा
             
            HS SES
             
            Scores for component 1
            Scores for component 2
            School SES
            Students per grade
            Total victimization
            Direct victimization
            Relational victimization
             
             
             
             
            23
            23
            23
            23
            23
            23
            23
            23
            23
            23
            23
            23
            23
            23
            23
            23
            0.8695652
            6.3478261
            0.4347826
            -1.7300190
            3.1304348
            1.9181362
            0.2051385
            1.1333234
            54.3333321
            0.9130435
            0.7826087
            0.1304348
            1.9710145
            3.7608696
            7.0434783
            0.2173913
            0.3443502
            0.9820524
            0.5068698
            3.5818238
            3.1378097
            0
            0
            0
            0
            1.3112466
            1.2415724
            0.6255432
            0.9356197
            0.3720883
            0.8245253
            0.4217412
            0
            4.0000000
            0
            -7.9153805
            0
            1.9181362
            0.2051385
            1.1333234
            54.3333321
            0
            0
            0
            1.0000000
            3.0000000
            6.0000000
            0
            1.0000000
            8.0000000
            1.0000000
            4.8002009
            10.0000000
            1.9181362
            0.2051385
            1.1333234
            54.3333321
            4.0000000
            4.0000000
            3.0000000
            4.0000000
            4.0000000
            9.0000000
            1.0000000

      Shree Pragatishil Secondary School13PREK
            GR1_CR
            FINAID
            HS_SES
            CLASS_AF
            GS1
            GS2
            SES
            SPG
            RAVS2_TO
            RAVS2_DI
            RAVS2_RE
            AVPLEAD
            AVPGENEQ
            DIS_SUM
            MATEDU
             
            तपाई कक्षा १ मा
             
            HS SES
             
            Scores for component 1
            Scores for component 2
            School SES
            Students per grade
            Total victimization
            Direct victimization
            Relational victimization
             
             
             
             
            13
            13
            13
            13
            13
            13
            13
            13
            13
            13
            13
            13
            12
            11
            13
            13
            0.4615385
            5.6923077
            1.0000000
            -0.8075857
            0.9230769
            -1.0487401
            0.1516643
            1.3060943
            22.3333340
            1.7692308
            1.7692308
            0
            1.8333333
            3.8181818
            6.4615385
            0
            0.5188745
            0.7510676
            0
            2.0575796
            1.7059474
            0
            0
            0
            0
            2.8911891
            2.8911891
            0
            1.1348475
            0.4045199
            1.6641006
            0
            0
            4.0000000
            1.0000000
            -3.9233418
            0
            -1.0487401
            0.1516643
            1.3060943
            22.3333340
            0
            0
            0
            1.0000000
            3.0000000
            6.0000000
            0
            1.0000000
            7.0000000
            1.0000000
            2.6636648
            5.0000000
            -1.0487401
            0.1516643
            1.3060943
            22.3333340
            8.0000000
            8.0000000
            0
            4.0000000
            4.0000000
            12.0000000
            0

      Shree Rastriya Basic School5PREK
            GR1_CR
            FINAID
            HS_SES
            CLASS_AF
            GS1
            GS2
            SES
            SPG
            RAVS2_TO
            RAVS2_DI
            RAVS2_RE
            AVPLEAD
            AVPGENEQ
            DIS_SUM
            MATEDU
             
            तपाई कक्षा १ मा
             
            HS SES
             
            Scores for component 1
            Scores for component 2
            School SES
            Students per grade
            Total victimization
            Direct victimization
            Relational victimization
             
             
             
             
            5
            5
            5
            5
            5
            5
            5
            5
            5
            5
            5
            5
            5
            5
            5
            5
            0
            6.2000000
            1.0000000
            -0.0929718
            2.2000000
            0.0511892
            1.1998947
            -1.7522968
            9.2500000
            3.4000000
            3.4000000
            0
            2.4000000
            3.3000000
            6.0000000
            0.2000000
            0
            0.8366600
            0
            3.0979858
            3.0331502
            0
            0
            0
            0
            4.5607017
            4.5607017
            0
            0.6519202
            0.4472136
            0
            0.4472136
            0
            5.0000000
            1.0000000
            -2.9514244
            0
            0.0511892
            1.1998947
            -1.7522968
            9.2500000
            0
            0
            0
            2.0000000
            3.0000000
            6.0000000
            0
            0
            7.0000000
            1.0000000
            4.8863258
            6.0000000
            0.0511892
            1.1998947
            -1.7522968
            9.2500000
            11.0000000
            11.0000000
            0
            3.5000000
            4.0000000
            6.0000000
            1.0000000

      Shree Saha Ram Jyoti Academy4PREK
            GR1_CR
            FINAID
            HS_SES
            CLASS_AF
            GS1
            GS2
            SES
            SPG
            RAVS2_TO
            RAVS2_DI
            RAVS2_RE
            AVPLEAD
            AVPGENEQ
            DIS_SUM
            MATEDU
             
            तपाई कक्षा १ मा
             
            HS SES
             
            Scores for component 1
            Scores for component 2
            School SES
            Students per grade
            Total victimization
            Direct victimization
            Relational victimization
             
             
             
             
            4
            4
            4
            4
            4
            4
            4
            4
            4
            4
            4
            4
            4
            4
            4
            4
            0.7500000
            5.0000000
            0
            0.1691683
            5.0000000
            -0.6156852
            -1.0069557
            -3.8899693
            21.1000004
            2.5000000
            2.5000000
            0
            1.0000000
            3.4166667
            6.5000000
            0.2500000
            0.5000000
            1.4142136
            0
            3.9662292
            1.6329932
            0
            0
            0
            0
            2.0816660
            2.0816660
            0
            0
            0.5000000
            0.5773503
            0.5000000
            0
            4.0000000
            0
            -5.7775044
            3.0000000
            -0.6156852
            -1.0069557
            -3.8899693
            21.1000004
            0
            0
            0
            1.0000000
            3.0000000
            6.0000000
            0
            1.0000000
            7.0000000
            0
            2.3194051
            7.0000000
            -0.6156852
            -1.0069557
            -3.8899693
            21.1000004
            5.0000000
            5.0000000
            0
            1.0000000
            4.0000000
            7.0000000
            1.0000000

      Shree Satyabati Secondary School70PREK
            GR1_CR
            FINAID
            HS_SES
            CLASS_AF
            GS1
            GS2
            SES
            SPG
            RAVS2_TO
            RAVS2_DI
            RAVS2_RE
            AVPLEAD
            AVPGENEQ
            DIS_SUM
            MATEDU
             
            तपाई कक्षा १ मा
             
            HS SES
             
            Scores for component 1
            Scores for component 2
            School SES
            Students per grade
            Total victimization
            Direct victimization
            Relational victimization
             
             
             
             
            70
            70
            70
            70
            70
            70
            70
            70
            70
            70
            70
            70
            70
            70
            70
            70
            0.3285714
            5.7285714
            0.4428571
            0.2903046
            7.4285714
            0.9488064
            0.0241721
            1.9900081
            149.2500000
            3.9714286
            3.6142857
            0.3571429
            2.1476190
            3.7571429
            6.5714286
            0.7000000
            0.4730851
            1.0203925
            0.5003105
            3.3046389
            3.7823826
            0
            0
            0
            0
            4.6531007
            4.3482225
            0.8518644
            1.1082849
            0.4711361
            0.7907331
            0.4615663
            0
            4.0000000
            0
            -8.0496178
            0
            0.9488064
            0.0241721
            1.9900081
            149.2500000
            0
            0
            0
            1.0000000
            1.6666666
            6.0000000
            0
            1.0000000
            9.0000000
            1.0000000
            6.1281495
            14.0000000
            0.9488064
            0.0241721
            1.9900081
            149.2500000
            19.0000000
            18.0000000
            4.0000000
            4.0000000
            4.0000000
            9.0000000
            1.0000000

      Shree Shiva Secondary School (Tanahun 10)15PREK
            GR1_CR
            FINAID
            HS_SES
            CLASS_AF
            GS1
            GS2
            SES
            SPG
            RAVS2_TO
            RAVS2_DI
            RAVS2_RE
            AVPLEAD
            AVPGENEQ
            DIS_SUM
            MATEDU
             
            तपाई कक्षा १ मा
             
            HS SES
             
            Scores for component 1
            Scores for component 2
            School SES
            Students per grade
            Total victimization
            Direct victimization
            Relational victimization
             
             
             
             
            15
            15
            15
            15
            15
            15
            15
            15
            15
            15
            15
            15
            15
            15
            15
            15
            0.2666667
            5.8000000
            0.6000000
            -1.1611325
            3.6000000
            -0.7795332
            1.5493057
            -0.4267853
            24.3999996
            4.5333333
            4.1333333
            0.4000000
            2.2000000
            3.4222222
            7.0666667
            0.3333333
            0.4577377
            1.0141851
            0.5070926
            2.4214902
            4.2560881
            0
            0
            0
            0
            3.6226799
            3.7007078
            0.9102590
            0.9742722
            0.5971715
            1.0327956
            0.4879500
            0
            4.0000000
            0
            -5.6769361
            0
            -0.7795332
            1.5493057
            -0.4267853
            24.3999996
            0
            0
            0
            1.0000000
            2.0000000
            6.0000000
            0
            1.0000000
            8.0000000
            1.0000000
            1.7622142
            10.0000000
            -0.7795332
            1.5493057
            -0.4267853
            24.3999996
            13.0000000
            13.0000000
            3.0000000
            3.3333333
            4.0000000
            9.0000000
            1.0000000

      Shree Shiva Secondary School (Tanahun 3)10PREK
            GR1_CR
            FINAID
            HS_SES
            CLASS_AF
            GS1
            GS2
            SES
            SPG
            RAVS2_TO
            RAVS2_DI
            RAVS2_RE
            AVPLEAD
            AVPGENEQ
            DIS_SUM
            MATEDU
             
            तपाई कक्षा १ मा
             
            HS SES
             
            Scores for component 1
            Scores for component 2
            School SES
            Students per grade
            Total victimization
            Direct victimization
            Relational victimization
             
             
             
             
            10
            10
            10
            10
            10
            10
            10
            10
            10
            10
            10
            10
            10
            10
            10
            10
            1.0000000
            5.6000000
            0.9000000
            -1.9871237
            4.6000000
            -0.0907577
            1.2497684
            1.0001105
            19.5000000
            1.8000000
            1.8000000
            0
            1.6000000
            3.9000000
            7.4000000
            0.3000000
            0
            0.6992059
            0.3162278
            1.3839231
            3.5962944
            0
            0
            0
            0
            2.2010099
            2.2010099
            0
            0.9660918
            0.3162278
            2.0110804
            0.4830459
            1.0000000
            5.0000000
            0
            -4.1634412
            0
            -0.0907577
            1.2497684
            1.0001105
            19.5000000
            0
            0
            0
            1.0000000
            3.0000000
            6.0000000
            0
            1.0000000
            7.0000000
            1.0000000
            0.5464580
            10.0000000
            -0.0907577
            1.2497684
            1.0001105
            19.5000000
            7.0000000
            7.0000000
            0
            4.0000000
            4.0000000
            12.0000000
            1.0000000

      Shree Shringa Secondary School4PREK
            GR1_CR
            FINAID
            HS_SES
            CLASS_AF
            GS1
            GS2
            SES
            SPG
            RAVS2_TO
            RAVS2_DI
            RAVS2_RE
            AVPLEAD
            AVPGENEQ
            DIS_SUM
            MATEDU
             
            तपाई कक्षा १ मा
             
            HS SES
             
            Scores for component 1
            Scores for component 2
            School SES
            Students per grade
            Total victimization
            Direct victimization
            Relational victimization
             
             
             
             
            4
            4
            4
            4
            4
            4
            4
            4
            4
            4
            4
            4
            4
            4
            4
            4
            0.7500000
            5.2500000
            0.7500000
            0.5715075
            0
            -0.3391162
            -0.3321240
            -0.3364962
            18.7000008
            0
            0
            0
            1.7500000
            3.2500000
            6.0000000
            0
            0.5000000
            1.2583057
            0.5000000
            1.1287085
            0
            0
            0
            0
            0
            0
            0
            0
            0.9574271
            0.5000000
            0
            0
            0
            4.0000000
            0
            -0.0883913
            0
            -0.3391162
            -0.3321240
            -0.3364962
            18.7000008
            0
            0
            0
            1.0000000
            3.0000000
            6.0000000
            0
            1.0000000
            7.0000000
            1.0000000
            2.2613397
            0
            -0.3391162
            -0.3321240
            -0.3364962
            18.7000008
            0
            0
            0
            3.0000000
            4.0000000
            6.0000000
            0

      Shree Siddeswori Secondary School14PREK
            GR1_CR
            FINAID
            HS_SES
            CLASS_AF
            GS1
            GS2
            SES
            SPG
            RAVS2_TO
            RAVS2_DI
            RAVS2_RE
            AVPLEAD
            AVPGENEQ
            DIS_SUM
            MATEDU
             
            तपाई कक्षा १ मा
             
            HS SES
             
            Scores for component 1
            Scores for component 2
            School SES
            Students per grade
            Total victimization
            Direct victimization
            Relational victimization
             
             
             
             
            14
            14
            14
            14
            14
            14
            14
            14
            14
            14
            14
            14
            14
            14
            14
            14
            0.2857143
            5.6428571
            0.9285714
            -1.1892117
            4.0000000
            0.5532714
            -0.3213148
            0.6317712
            25.3999996
            4.6428571
            4.0000000
            0.6428571
            2.4642857
            4.0000000
            6.4285714
            0.3571429
            0.4688072
            1.0818178
            0.2672612
            2.9937216
            3.1622777
            0
            0
            0
            0
            6.9015845
            5.9095750
            1.6458406
            1.3931741
            0
            0.6462062
            0.4972452
            0
            4.0000000
            0
            -5.3114018
            0
            0.5532714
            -0.3213148
            0.6317712
            25.3999996
            0
            0
            0
            1.0000000
            4.0000000
            6.0000000
            0
            1.0000000
            8.0000000
            1.0000000
            3.6862683
            10.0000000
            0.5532714
            -0.3213148
            0.6317712
            25.3999996
            22.0000000
            17.0000000
            5.0000000
            4.0000000
            4.0000000
            8.0000000
            1.0000000

      Shree Siddhabeni Basic School10PREK
            GR1_CR
            FINAID
            HS_SES
            CLASS_AF
            GS1
            GS2
            SES
            SPG
            RAVS2_TO
            RAVS2_DI
            RAVS2_RE
            AVPLEAD
            AVPGENEQ
            DIS_SUM
            MATEDU
             
            तपाई कक्षा १ मा
             
            HS SES
             
            Scores for component 1
            Scores for component 2
            School SES
            Students per grade
            Total victimization
            Direct victimization
            Relational victimization
             
             
             
             
            10
            10
            10
            10
            10
            10
            10
            10
            10
            10
            10
            10
            10
            10
            10
            10
            1.0000000
            4.7000000
            0.9000000
            0.2710865
            4.1000000
            1.7715999
            -0.5311682
            0.4970856
            27.0000000
            2.9000000
            2.6000000
            0.3000000
            1.9000000
            3.4500000
            6.8000000
            0.3000000
            0
            0.9486833
            0.3162278
            2.1205998
            3.5418137
            0
            0
            0
            0
            3.8137179
            3.3399933
            0.6749486
            0.8755950
            0.9559754
            0.9189366
            0.4830459
            1.0000000
            3.0000000
            0
            -2.8468080
            0
            1.7715999
            -0.5311682
            0.4970856
            27.0000000
            0
            0
            0
            1.0000000
            1.0000000
            6.0000000
            0
            1.0000000
            6.0000000
            1.0000000
            3.2677422
            10.0000000
            1.7715999
            -0.5311682
            0.4970856
            27.0000000
            11.0000000
            9.0000000
            2.0000000
            4.0000000
            4.0000000
            9.0000000
            1.0000000

      Shree Sukla Secondary School17PREK
            GR1_CR
            FINAID
            HS_SES
            CLASS_AF
            GS1
            GS2
            SES
            SPG
            RAVS2_TO
            RAVS2_DI
            RAVS2_RE
            AVPLEAD
            AVPGENEQ
            DIS_SUM
            MATEDU
             
            तपाई कक्षा १ मा
             
            HS SES
             
            Scores for component 1
            Scores for component 2
            School SES
            Students per grade
            Total victimization
            Direct victimization
            Relational victimization
             
             
             
             
            17
            17
            17
            17
            17
            17
            17
            17
            17
            17
            17
            17
            17
            17
            17
            17
            0.2941176
            5.4705882
            0.6470588
            -0.0609614
            4.1176471
            -0.6918373
            -0.6817271
            0.7176213
            42.2000008
            1.5294118
            1.5294118
            0
            1.5588235
            3.3627451
            6.2352941
            0.4705882
            0.4696682
            1.0675701
            0.4925922
            2.7484971
            3.9192211
            0
            0
            0
            0
            1.7362908
            1.7362908
            0
            0.8078202
            0.7688269
            0.4372373
            0.5144958
            0
            3.0000000
            0
            -6.7075419
            0
            -0.6918373
            -0.6817271
            0.7176213
            42.2000008
            0
            0
            0
            1.0000000
            1.0000000
            6.0000000
            0
            1.0000000
            7.0000000
            1.0000000
            3.6170964
            10.0000000
            -0.6918373
            -0.6817271
            0.7176213
            42.2000008
            6.0000000
            6.0000000
            0
            3.0000000
            4.0000000
            7.0000000
            1.0000000

      Shree Tribhuvan Trishuli Secondary School17PREK
            GR1_CR
            FINAID
            HS_SES
            CLASS_AF
            GS1
            GS2
            SES
            SPG
            RAVS2_TO
            RAVS2_DI
            RAVS2_RE
            AVPLEAD
            AVPGENEQ
            DIS_SUM
            MATEDU
             
            तपाई कक्षा १ मा
             
            HS SES
             
            Scores for component 1
            Scores for component 2
            School SES
            Students per grade
            Total victimization
            Direct victimization
            Relational victimization
             
             
             
             
            17
            17
            17
            17
            17
            17
            17
            17
            17
            17
            17
            17
            17
            17
            17
            17
            0.3529412
            5.3529412
            0.5294118
            -2.3750958
            0.7647059
            1.1652690
            1.2882084
            0.5676984
            85.6666641
            2.0000000
            2.0000000
            0
            1.3137255
            3.5686274
            6.4117647
            0.0588235
            0.4925922
            1.2217394
            0.5144958
            3.6370128
            2.6816369
            0
            0
            0
            0
            2.1213203
            2.1213203
            0
            0.4483084
            0.4825382
            0.8702603
            0.2425356
            0
            3.0000000
            0
            -8.9676123
            0
            1.1652690
            1.2882084
            0.5676984
            85.6666641
            0
            0
            0
            1.0000000
            3.0000000
            6.0000000
            0
            1.0000000
            7.0000000
            1.0000000
            3.6378391
            11.0000000
            1.1652690
            1.2882084
            0.5676984
            85.6666641
            6.0000000
            6.0000000
            0
            2.0000000
            4.0000000
            9.0000000
            1.0000000

      Shree Uday Jalpa Secondary School7PREK
            GR1_CR
            FINAID
            HS_SES
            CLASS_AF
            GS1
            GS2
            SES
            SPG
            RAVS2_TO
            RAVS2_DI
            RAVS2_RE
            AVPLEAD
            AVPGENEQ
            DIS_SUM
            MATEDU
             
            तपाई कक्षा १ मा
             
            HS SES
             
            Scores for component 1
            Scores for component 2
            School SES
            Students per grade
            Total victimization
            Direct victimization
            Relational victimization
             
             
             
             
            7
            7
            7
            7
            7
            7
            7
            7
            7
            7
            7
            7
            7
            5
            7
            7
            0
            6.8571429
            1.0000000
            -0.2739048
            1.5714286
            -0.4680138
            0.8626671
            -1.9276077
            22.2999992
            0
            0
            0
            1.0000000
            4.0000000
            6.0000000
            0
            0
            0.6900656
            0
            1.2598526
            2.0701967
            0
            0
            0
            0
            0
            0
            0
            0
            0
            0
            0
            0
            6.0000000
            1.0000000
            -1.6004583
            0
            -0.4680138
            0.8626671
            -1.9276077
            22.2999992
            0
            0
            0
            1.0000000
            4.0000000
            6.0000000
            0
            0
            8.0000000
            1.0000000
            2.2355757
            5.0000000
            -0.4680138
            0.8626671
            -1.9276077
            22.2999992
            0
            0
            0
            1.0000000
            4.0000000
            6.0000000
            0


      The SAS System


The MEANS Procedure
      VariableLabelNMeanStd DevMinimumMaximum
            spgc
            spg2
            Students per grade
             
            49
            49
            34.7705780
            -15.1664320
            23.2047667
            23.2047667
            7.8750000
            -42.0620100
            149.2500000
            99.3129900


      The SAS System


The MEANS Procedure
      VariableLabelNMeanStd DevMinimumMaximum
            _TYPE_
            _FREQ_
            prekc
            grlc
            finaidc
            hhsesc
            classafc
            gs1c
            gs2c
            sesc
            spgc
            viotot
            viodir
            viorel
            avpldc
            avpgenc
            disc
            matedc
            spg2
             
             
             
            तपाई कक्षा १ मा
             
            HS SES
             
            Scores for component 1
            Scores for component 2
            School SES
            Students per grade
            Total victimization
            Direct victimization
            Relational victimization
             
             
             
             
             
            49
            49
            49
            49
            49
            49
            49
            49
            49
            49
            49
            49
            49
            49
            49
            49
            49
            49
            49
            1.0000000
            14.8775510
            0.4699222
            5.7860587
            0.7128032
            -0.4298380
            3.2088288
            0.7273900
            0.2266983
            -0.1716827
            34.7705780
            2.8028009
            2.5896552
            0.2131457
            1.9017263
            3.6524761
            6.4434412
            0.2686953
            -15.1664320
            0
            12.5940341
            0.3201799
            0.5415125
            0.2854313
            1.3426435
            2.2192449
            1.6041583
            1.2053272
            1.4614756
            23.2047667
            1.7829800
            1.6121709
            0.2851670
            0.4638702
            0.2403333
            0.3765512
            0.2471567
            23.2047667
            1.0000000
            3.0000000
            0
            4.7000000
            0
            -3.2307642
            0
            -1.4703516
            -2.9443316
            -3.8899693
            7.8750000
            0
            0
            0
            1.0000000
            3.0000000
            6.0000000
            0
            -42.0620100
            1.0000000
            70.0000000
            1.0000000
            6.8571429
            1.0000000
            3.3601668
            10.0000000
            4.9742827
            2.7818761
            2.1056645
            149.2500000
            7.2857143
            7.2000000
            1.1111111
            3.6666667
            4.0000000
            7.5000000
            1.0000000
            99.3129900


      The SAS System


The GLIMMIX Procedure
      Model Information
      Data SetWORK.TWO
      Response VariableRAVS2_TO
      Response DistributionNegative Binomial
      Link FunctionLog
      Variance FunctionDefault
      Variance Matrix Blocked BySCHOOL
      Estimation TechniqueMaximum Likelihood
      Likelihood ApproximationGauss-Hermite Quadrature
      Degrees of Freedom MethodContainment


      Class Level Information
      ClassLevelsValues
      SCHOOL49Araniko Secondary School Bal Bikas Secondary School Barabise 
      Bidhyakunja Boarding School Bhansar International Boarding School 
      Chandrawati Secondary School Chandrodaya Basic School Chaughada 
      Progressive English School Dovan English Boarding School Ekata Sadan 
      English Boarding School Maahendri Secondary School Nirjala Basic School 
      Panchakanya Secondary School Purkot Landstar Boarding School Radha Basic 
      School Radha Secondary School Sahabeer Basic School Saraswoti Basic School 
      Shree Bhairabi Secondary School Shree Birendra Secondary School Shree 
      Bishnu Secondary School Shree Chandeswori School Shree Chandeswori 
      Secondary School Shree Chandra Jyoti Secondary School Shree Chhetrapal 
      Secondary School Shree Chwadi Public Secondary School Shree Homraj Lohani 
      Sarada Shichhya Sadan Secondary School Shree Jaldevi Secondary School 
      Shree Janganapati Secondary School Shree Keshavtar Secondary School Shree 
      Laxmishwori Secondary School Shree Mahadev Secondary School Shree Mahendra 
      Secondary School (Nuwakot) Shree Mahendra Secondary School (Tanahun) Shree 
      Min Secondary School Shree Nawasanjibani Secondary School Shree Niranjana 
      Secondary School Shree Nirmal Secondary School Shree Pragatishil Secondary 
      School Shree Rastriya Basic School Shree Saha Ram Jyoti Academy Shree 
      Satyabati Secondary School Shree Shiva Secondary School (Tanahun 10) Shree 
      Shiva Secondary School (Tanahun 3) Shree Shringa Secondary School Shree 
      Siddeswori Secondary School Shree Siddhabeni Basic School Shree Sukla 
      Secondary School Shree Tribhuvan Trishuli Secondary School Shree Uday 
      Jalpa Secondary School


      Number of Observations Read729
      Number of Observations Used694


      Dimensions
      G-side Cov. Parameters1
      R-side Cov. Parameters1
      Columns in X16
      Columns in Z per Subject1
      Subjects (Blocks in V)49
      Max Obs per Subject70


      Optimization Information
      Optimization TechniqueDual Quasi-Newton
      Parameters in Optimization18
      Lower Boundaries2
      Upper Boundaries0
      Fixed EffectsNot Profiled
      Starting FromGLM estimates
      Quadrature Points1


      Iteration History
      IterationRestartsEvaluationsObjective
      FunctionChangeMax
      Gradient
      0043044.9075069.233.1948
      1053044.80389340.1036135540.69558
      2083043.47137831.33251511124.3325
      3043043.42374830.0476299850.4443
      4043042.92101460.5027337217.03832
      5023042.49591740.4250971614.72796
      6033042.33348080.1624365511.28851
      7023042.27306920.0604116921.28063
      8043042.15163060.121438548.181887
      9023041.97584050.1757901512.59691
      10023041.76511450.2107259410.35837
      11033041.74048990.024624583.375165
      12023041.71550650.0249834410.26224
      13033041.70362760.011878922.828902
      14043041.67325070.0303769118.27321
      15033041.65327780.019972884.293854
      16023041.64684730.006430497.135198
      17043041.63320710.013640170.837524
      18033041.62646160.006745511.546949
      19023041.61848870.007972903.489395
      20033041.61417830.004310374.961964
      21033041.61195740.002220930.997425
      22033041.61160220.000355211.124271
      23033041.61138720.000214980.253306
      24023041.61102880.000358442.258472
      25033041.61082670.000202071.077138
      26023041.61054580.000280873.721202
      27023041.61034940.000196471.740549
      28023041.61013350.000215890.447262
      29043041.60937840.000755062.19419
      30033041.60913810.000240290.171483
      31023041.60886050.000277580.766259
      32033041.60879720.000063310.422311
      33023041.60874250.000054732.332949


      Convergence criterion (GCONV=1E-8) satisfied.


      Fit Statistics
      -2 Log Likelihood3041.61
      AIC (smaller is better)3077.61
      AICC (smaller is better)3078.62
      BIC (smaller is better)3111.66
      CAIC (smaller is better)3129.66
      HQIC (smaller is better)3090.53


      Fit Statistics for Conditional Distribution
      -2 log L(RAVS2_TO | r. effects)2985.79
      Pearson Chi-Square514.06
      Pearson Chi-Square / DF0.74


      Covariance Parameter Estimates
      Cov ParmSubjectEstimateStandard
      Error
      UN(1,1)SCHOOL0.18680.09463
      Scale 1.82700.1519


      Solutions for Fixed Effects
      EffectEstimateStandard
      ErrorDFt ValuePr > |t|
      Intercept0.53550.4468401.200.2378
      gs1c-0.074100.06034638-1.230.2199
      gs2c-0.000270.09357638-0.000.9977
      sesc-0.11120.07849638-1.420.1570
      spg20.0048160.0039586381.220.2242
      SCHTYPE_0.61570.37836381.630.1041
      NO_COR_P-0.14370.3059638-0.470.6386
      URBAN0.11180.21326380.520.6003
      NUWAKOT0.15920.21896380.730.4675
      prek10.10950.14656380.750.4548
      grl10.012870.056276380.230.8191
      finaid10.043780.14236380.310.7585
      hhses10.0077850.019716380.390.6930
      classaf1-0.051830.01897638-2.730.0065
      avpld10.096300.061916381.560.1203
      avpgen1-0.049780.1148638-0.430.6647


      Type III Tests of Fixed Effects
      EffectNum DFDen DFF ValuePr > F
      gs1c16381.510.2199
      gs2c16380.000.9977
      sesc16382.010.1570
      spg216381.480.2242
      SCHTYPE_16382.650.1041
      NO_COR_P16380.220.6386
      URBAN16380.270.6003
      NUWAKOT16380.530.4675
      prek116380.560.4548
      grl116380.050.8191
      finaid116380.090.7585
      hhses116380.160.6930
      classaf116387.470.0065
      avpld116382.420.1203
      avpgen116380.190.6647


      Estimates
      LabelEstimateStandard
      ErrorDFt ValuePr > |t|MeanStandard
      Error
      Mean
      intercept0.53550.4468401.200.23781.70830.7633


      Tests of Covariance Parameters
      Based on the Likelihood
      LabelDF-2 Log LikeChiSqPr > ChiSqNote
      Random intercept?13051.9410.340.0007MI


      MI: P-value based on a mixture of chi-squares.


      The SAS System


The GLIMMIX Procedure
      Model Information
      Data SetWORK.TWO
      Response VariableRAVS2_TO
      Response DistributionNegative Binomial
      Link FunctionLog
      Variance FunctionDefault
      Variance Matrix Blocked BySCHOOL
      Estimation TechniqueMaximum Likelihood
      Likelihood ApproximationGauss-Hermite Quadrature
      Degrees of Freedom MethodContainment


      Class Level Information
      ClassLevelsValues
      SCHOOL49Araniko Secondary School Bal Bikas Secondary School Barabise 
      Bidhyakunja Boarding School Bhansar International Boarding School 
      Chandrawati Secondary School Chandrodaya Basic School Chaughada 
      Progressive English School Dovan English Boarding School Ekata Sadan 
      English Boarding School Maahendri Secondary School Nirjala Basic School 
      Panchakanya Secondary School Purkot Landstar Boarding School Radha Basic 
      School Radha Secondary School Sahabeer Basic School Saraswoti Basic School 
      Shree Bhairabi Secondary School Shree Birendra Secondary School Shree 
      Bishnu Secondary School Shree Chandeswori School Shree Chandeswori 
      Secondary School Shree Chandra Jyoti Secondary School Shree Chhetrapal 
      Secondary School Shree Chwadi Public Secondary School Shree Homraj Lohani 
      Sarada Shichhya Sadan Secondary School Shree Jaldevi Secondary School 
      Shree Janganapati Secondary School Shree Keshavtar Secondary School Shree 
      Laxmishwori Secondary School Shree Mahadev Secondary School Shree Mahendra 
      Secondary School (Nuwakot) Shree Mahendra Secondary School (Tanahun) Shree 
      Min Secondary School Shree Nawasanjibani Secondary School Shree Niranjana 
      Secondary School Shree Nirmal Secondary School Shree Pragatishil Secondary 
      School Shree Rastriya Basic School Shree Saha Ram Jyoti Academy Shree 
      Satyabati Secondary School Shree Shiva Secondary School (Tanahun 10) Shree 
      Shiva Secondary School (Tanahun 3) Shree Shringa Secondary School Shree 
      Siddeswori Secondary School Shree Siddhabeni Basic School Shree Sukla 
      Secondary School Shree Tribhuvan Trishuli Secondary School Shree Uday 
      Jalpa Secondary School


      Number of Observations Read729
      Number of Observations Used694


      Dimensions
      G-side Cov. Parameters1
      R-side Cov. Parameters1
      Columns in X16
      Columns in Z per Subject1
      Subjects (Blocks in V)49
      Max Obs per Subject70


      Optimization Information
      Optimization TechniqueDual Quasi-Newton
      Parameters in Optimization18
      Lower Boundaries2
      Upper Boundaries0
      Fixed EffectsNot Profiled
      Starting FromGLM estimates
      Quadrature Points1


      Iteration History
      IterationRestartsEvaluationsObjective
      FunctionChangeMax
      Gradient
      0043050.7179214.214.0959
      1053050.62806380.0898576041.09594
      2083049.19914381.42892009135.5537
      3043049.14958570.0495580448.73715
      4043048.6713010.4782847416.2911
      5023048.22588480.445416225.12636
      6033048.04589330.179991447.800321
      7023047.93425460.1116387037.49253
      8023047.74620780.1880468117.38186
      9023047.62549990.1207078818.50972
      10033047.55998810.065511791.903358
      11033047.54123750.018750591.944165
      12023047.5255570.015680556.308506
      13023047.5199920.0055649412.2117
      14043047.50223540.017756691.289919
      15023047.47647790.025757442.099795
      16033047.46781060.008667282.48673
      17023047.45606270.011747963.853809
      18033047.44876260.007300077.790389
      19033047.44490690.003855662.291899
      20033047.44279510.002111815.839939
      21033047.44200140.000793690.343018
      22033047.44186730.000134170.586539
      23023047.44166050.000206820.162694
      24033047.44154710.000113360.344261
      25023047.44138550.000161590.090895
      26033047.44130390.000081600.357046
      27043047.44107550.000228450.361814
      28023047.44077260.000302820.908435
      29033047.44071590.000056771.28538
      30043047.44055550.000160401.871478
      31033047.44051730.000038170.57798
      32043047.44040.000117320.228161


      Convergence criterion (GCONV=1E-8) satisfied.


      Fit Statistics
      -2 Log Likelihood3047.44
      AIC (smaller is better)3083.44
      AICC (smaller is better)3084.45
      BIC (smaller is better)3117.49
      CAIC (smaller is better)3135.49
      HQIC (smaller is better)3096.36


      Fit Statistics for Conditional Distribution
      -2 log L(RAVS2_TO | r. effects)2991.41
      Pearson Chi-Square515.33
      Pearson Chi-Square / DF0.74


      Covariance Parameter Estimates
      Cov ParmSubjectEstimateStandard
      Error
      UN(1,1)SCHOOL0.19000.09580
      Scale 1.85370.1533


      Solutions for Fixed Effects
      EffectEstimateStandard
      ErrorDFt ValuePr > |t|
      Intercept0.54810.4487401.220.2291
      gs1c-0.071420.06073638-1.180.2400
      gs2c-0.011920.09412638-0.130.8992
      sesc-0.10770.07906638-1.360.1735
      spg20.0044840.0039866381.130.2610
      SCHTYPE_0.59660.37936381.570.1163
      NO_COR_P-0.13630.3079638-0.440.6582
      URBAN0.11080.21436380.520.6054
      NUWAKOT0.17580.22036380.800.4253
      prek10.092190.14726380.630.5314
      grl10.026870.056526380.480.6346
      finaid10.053330.14346380.370.7101
      hhses10.0008130.019686380.040.9670
      mated1-0.18230.1505638-1.210.2263
      avpld10.089050.062286381.430.1532
      avpgen1-0.045340.1157638-0.390.6953


      Type III Tests of Fixed Effects
      EffectNum DFDen DFF ValuePr > F
      gs1c16381.380.2400
      gs2c16380.020.8992
      sesc16381.860.1735
      spg216381.270.2610
      SCHTYPE_16382.470.1163
      NO_COR_P16380.200.6582
      URBAN16380.270.6054
      NUWAKOT16380.640.4253
      prek116380.390.5314
      grl116380.230.6346
      finaid116380.140.7101
      hhses116380.000.9670
      mated116381.470.2263
      avpld116382.040.1532
      avpgen116380.150.6953


      Estimates
      LabelEstimateStandard
      ErrorDFt ValuePr > |t|MeanStandard
      Error
      Mean
      intercept0.54810.4487401.220.22911.73000.7763


      Tests of Covariance Parameters
      Based on the Likelihood
      LabelDF-2 Log LikeChiSqPr > ChiSqNote
      Random intercept?13057.8510.410.0006MI


      MI: P-value based on a mixture of chi-squares.


      The SAS System


The GLIMMIX Procedure
      Model Information
      Data SetWORK.TWO
      Response VariableRAVS2_DI
      Response DistributionNegative Binomial
      Link FunctionLog
      Variance FunctionDefault
      Variance Matrix Blocked BySCHOOL
      Estimation TechniqueMaximum Likelihood
      Likelihood ApproximationGauss-Hermite Quadrature
      Degrees of Freedom MethodContainment


      Class Level Information
      ClassLevelsValues
      SCHOOL49Araniko Secondary School Bal Bikas Secondary School Barabise 
      Bidhyakunja Boarding School Bhansar International Boarding School 
      Chandrawati Secondary School Chandrodaya Basic School Chaughada 
      Progressive English School Dovan English Boarding School Ekata Sadan 
      English Boarding School Maahendri Secondary School Nirjala Basic School 
      Panchakanya Secondary School Purkot Landstar Boarding School Radha Basic 
      School Radha Secondary School Sahabeer Basic School Saraswoti Basic School 
      Shree Bhairabi Secondary School Shree Birendra Secondary School Shree 
      Bishnu Secondary School Shree Chandeswori School Shree Chandeswori 
      Secondary School Shree Chandra Jyoti Secondary School Shree Chhetrapal 
      Secondary School Shree Chwadi Public Secondary School Shree Homraj Lohani 
      Sarada Shichhya Sadan Secondary School Shree Jaldevi Secondary School 
      Shree Janganapati Secondary School Shree Keshavtar Secondary School Shree 
      Laxmishwori Secondary School Shree Mahadev Secondary School Shree Mahendra 
      Secondary School (Nuwakot) Shree Mahendra Secondary School (Tanahun) Shree 
      Min Secondary School Shree Nawasanjibani Secondary School Shree Niranjana 
      Secondary School Shree Nirmal Secondary School Shree Pragatishil Secondary 
      School Shree Rastriya Basic School Shree Saha Ram Jyoti Academy Shree 
      Satyabati Secondary School Shree Shiva Secondary School (Tanahun 10) Shree 
      Shiva Secondary School (Tanahun 3) Shree Shringa Secondary School Shree 
      Siddeswori Secondary School Shree Siddhabeni Basic School Shree Sukla 
      Secondary School Shree Tribhuvan Trishuli Secondary School Shree Uday 
      Jalpa Secondary School


      Number of Observations Read729
      Number of Observations Used694


      Dimensions
      G-side Cov. Parameters1
      R-side Cov. Parameters1
      Columns in X16
      Columns in Z per Subject1
      Subjects (Blocks in V)49
      Max Obs per Subject70


      Optimization Information
      Optimization TechniqueDual Quasi-Newton
      Parameters in Optimization18
      Lower Boundaries2
      Upper Boundaries0
      Fixed EffectsNot Profiled
      Starting FromGLM estimates
      Quadrature Points1


      Iteration History
      IterationRestartsEvaluationsObjective
      FunctionChangeMax
      Gradient
      0042943.5725092.151.5752
      1052943.52585960.0466495933.46437
      2062942.68130890.8445507088.94943
      3042942.62454470.0567642087.54751
      4042942.1716050.4529396936.76555
      5022941.79367610.3779289010.64549
      6032941.66842070.125255385.656331
      7022941.56757810.1008426021.09503
      8022941.4120950.1554831111.35952
      9022941.36562590.046469184.860252
      10022941.29345120.072174691.909861
      11032941.279860.013591121.876222
      12022941.25743090.022429124.047963
      13032941.24660650.010824411.514101
      14042941.21787410.0287324412.99759
      15032941.20523020.012643833.369768
      16022941.19121350.0140167814.13716
      17032941.18587520.005338231.435306
      18022941.18032870.0055465010.35421
      19022941.17454130.005787380.902714
      20032941.17238730.002154080.803616
      21032941.17148450.000902791.975281
      22032941.17126320.000221272.635402
      23022941.17091820.000345051.488148
      24032941.1707840.000134181.356865
      25022941.17058010.000203841.30994
      26032941.17053220.000047910.426693
      27042941.17038770.000144522.504955
      28022941.17023410.000153611.46449
      29022941.17018150.000052633.231814
      30042941.17004790.000133550.124597
      31022941.16995420.000093690.26703
      32022941.1698090.000145170.081113
      33022941.16967690.000132110.115632
      34032941.16964050.000036440.062012
      35022941.16960490.000035590.057007


      Convergence criterion (GCONV=1E-8) satisfied.


      Fit Statistics
      -2 Log Likelihood2941.17
      AIC (smaller is better)2977.17
      AICC (smaller is better)2978.18
      BIC (smaller is better)3011.22
      CAIC (smaller is better)3029.22
      HQIC (smaller is better)2990.09


      Fit Statistics for Conditional Distribution
      -2 log L(RAVS2_DI | r. effects)2892.26
      Pearson Chi-Square515.14
      Pearson Chi-Square / DF0.74


      Covariance Parameter Estimates
      Cov ParmSubjectEstimateStandard
      Error
      UN(1,1)SCHOOL0.15790.08761
      Scale 1.92890.1626


      Solutions for Fixed Effects
      EffectEstimateStandard
      ErrorDFt ValuePr > |t|
      Intercept0.54020.4373401.240.2239
      gs1c-0.062510.05839638-1.070.2848
      gs2c0.0039820.091806380.040.9654
      sesc-0.10600.07648638-1.390.1661
      spg20.0041970.0037686381.110.2658
      SCHTYPE_0.49440.37306381.330.1854
      NO_COR_P-0.11140.2983638-0.370.7089
      URBAN0.097590.20626380.470.6362
      NUWAKOT0.18890.21256380.890.3742
      prek10.12470.15016380.830.4065
      grl10.0064480.057596380.110.9109
      finaid10.075390.14586380.520.6053
      hhses10.0044190.020136380.220.8263
      mated1-0.19870.1539638-1.290.1971
      avpld10.10500.063856381.640.1005
      avpgen1-0.042370.1186638-0.360.7209


      Type III Tests of Fixed Effects
      EffectNum DFDen DFF ValuePr > F
      gs1c16381.150.2848
      gs2c16380.000.9654
      sesc16381.920.1661
      spg216381.240.2658
      SCHTYPE_16381.760.1854
      NO_COR_P16380.140.7089
      URBAN16380.220.6362
      NUWAKOT16380.790.3742
      prek116380.690.4065
      grl116380.010.9109
      finaid116380.270.6053
      hhses116380.050.8263
      mated116381.670.1971
      avpld116382.710.1005
      avpgen116380.130.7209


      Estimates
      LabelEstimateStandard
      ErrorDFt ValuePr > |t|MeanStandard
      Error
      Mean
      intercept0.54020.4373401.240.22391.71640.7505


      Tests of Covariance Parameters
      Based on the Likelihood
      LabelDF-2 Log LikeChiSqPr > ChiSqNote
      Random intercept?12948.657.480.0031MI


      MI: P-value based on a mixture of chi-squares.


      The SAS System


The GLIMMIX Procedure
      Model Information
      Data SetWORK.TWO
      Response VariableRAVS2_RE
      Response DistributionNegative Binomial
      Link FunctionLog
      Variance FunctionDefault
      Variance Matrix Blocked BySCHOOL
      Estimation TechniqueMaximum Likelihood
      Likelihood ApproximationGauss-Hermite Quadrature
      Degrees of Freedom MethodContainment


      Class Level Information
      ClassLevelsValues
      SCHOOL49Araniko Secondary School Bal Bikas Secondary School Barabise 
      Bidhyakunja Boarding School Bhansar International Boarding School 
      Chandrawati Secondary School Chandrodaya Basic School Chaughada 
      Progressive English School Dovan English Boarding School Ekata Sadan 
      English Boarding School Maahendri Secondary School Nirjala Basic School 
      Panchakanya Secondary School Purkot Landstar Boarding School Radha Basic 
      School Radha Secondary School Sahabeer Basic School Saraswoti Basic School 
      Shree Bhairabi Secondary School Shree Birendra Secondary School Shree 
      Bishnu Secondary School Shree Chandeswori School Shree Chandeswori 
      Secondary School Shree Chandra Jyoti Secondary School Shree Chhetrapal 
      Secondary School Shree Chwadi Public Secondary School Shree Homraj Lohani 
      Sarada Shichhya Sadan Secondary School Shree Jaldevi Secondary School 
      Shree Janganapati Secondary School Shree Keshavtar Secondary School Shree 
      Laxmishwori Secondary School Shree Mahadev Secondary School Shree Mahendra 
      Secondary School (Nuwakot) Shree Mahendra Secondary School (Tanahun) Shree 
      Min Secondary School Shree Nawasanjibani Secondary School Shree Niranjana 
      Secondary School Shree Nirmal Secondary School Shree Pragatishil Secondary 
      School Shree Rastriya Basic School Shree Saha Ram Jyoti Academy Shree 
      Satyabati Secondary School Shree Shiva Secondary School (Tanahun 10) Shree 
      Shiva Secondary School (Tanahun 3) Shree Shringa Secondary School Shree 
      Siddeswori Secondary School Shree Siddhabeni Basic School Shree Sukla 
      Secondary School Shree Tribhuvan Trishuli Secondary School Shree Uday 
      Jalpa Secondary School


      Number of Observations Read729
      Number of Observations Used727


      Dimensions
      G-side Cov. Parameters1
      R-side Cov. Parameters1
      Columns in X14
      Columns in Z per Subject1
      Subjects (Blocks in V)49
      Max Obs per Subject70


      Optimization Information
      Optimization TechniqueDual Quasi-Newton
      Parameters in Optimization16
      Lower Boundaries2
      Upper Boundaries0
      Fixed EffectsNot Profiled
      Starting FromGLM estimates
      Quadrature Points1


      Iteration History
      IterationRestartsEvaluationsObjective
      FunctionChangeMax
      Gradient
      004812.62684411.33.07082
      105812.619692480.007151647.842473
      206812.582882460.0368100274.34799
      304812.381756640.201125817.307954
      404812.289292740.092463908.325716
      504812.173252620.116040137.354583
      602812.036180560.1370720557.04944
      703811.998667720.0375128429.40445
      802811.975141470.0235262516.8826
      902811.949656330.0254851443.25677
      1003811.940991910.008664424.407175
      1103811.937020320.003971594.300217
      1204811.921452060.015568268.15974
      1303811.915927690.005524371.39133
      1404811.900838370.015089326.119794
      1502811.880054750.020783623.118143
      1602811.852664940.027389811.411979
      1703811.845584330.007080620.71712
      1804811.834019720.011564615.126824
      1902811.821246360.012773362.101402
      2002811.802718840.018527524.039826
      2102811.786738940.015979902.919193
      2203811.778402220.008336721.907332
      2304811.705407740.072994471.294484
      2403811.703112580.002295160.57926
      2504811.670028290.033084292.698737
      2603811.662218350.007809941.019581
      2702811.655302140.006916212.413311
      2802811.646339810.008962332.807711
      2902811.638660290.007679530.709265
      3003811.636266350.002393940.59306
      3104811.628081640.008184710.377763
      3202811.627208080.000873560.403226
      3304811.621233510.005974571.115716
      3404811.599363920.021869590.291159
      3503811.599311830.000052100.415425
      3606811.597264870.002046950.876946
      3703811.597084480.000180390.046614
      3803811.597076160.000008330.047278


      Convergence criterion (GCONV=1E-8) satisfied.


      Estimated G matrix is not positive definite.

      Fit Statistics
      -2 Log Likelihood811.60
      AIC (smaller is better)841.60
      AICC (smaller is better)842.27
      BIC (smaller is better)869.97
      CAIC (smaller is better)884.97
      HQIC (smaller is better)852.36


      Fit Statistics for Conditional Distribution
      -2 log L(RAVS2_RE | r. effects)811.60
      Pearson Chi-Square602.68
      Pearson Chi-Square / DF0.83


      Covariance Parameter Estimates
      Cov ParmSubjectEstimateStandard
      Error
      UN(1,1)SCHOOL1E-18.
      Scale 8.14321.3946


      Solutions for Fixed Effects
      EffectEstimateStandard
      ErrorDFt ValuePr > |t|
      Intercept-3.69141.230640-3.000.0046
      gs1c-0.21910.09600673-2.280.0228
      gs2c-0.060160.1477673-0.410.6838
      sesc-0.12570.1349673-0.930.3521
      spg20.0036830.0050216730.730.4635
      SCHTYPE_2.52131.15666732.180.0296
      NO_COR_P0.24060.47746730.500.6144
      URBAN-0.055880.3059673-0.180.8551
      NUWAKOT-0.21550.3304673-0.650.5145
      prek1-0.056430.3561673-0.160.8741
      grl10.23040.13286731.730.0832
      finaid1-0.006390.3562673-0.020.9857
      hhses1-0.038490.04696673-0.820.4127
      mated1-0.10820.3475673-0.310.7556


      Type III Tests of Fixed Effects
      EffectNum DFDen DFF ValuePr > F
      gs1c16735.210.0228
      gs2c16730.170.6838
      sesc16730.870.3521
      spg216730.540.4635
      SCHTYPE_16734.750.0296
      NO_COR_P16730.250.6144
      URBAN16730.030.8551
      NUWAKOT16730.430.5145
      prek116730.030.8741
      grl116733.010.0832
      finaid116730.000.9857
      hhses116730.670.4127
      mated116730.100.7556


      Estimates
      LabelEstimateStandard
      ErrorDFt ValuePr > |t|MeanStandard
      Error
      Mean
      intercept-3.69141.230640-3.000.00460.024940.03069


      Tests of Covariance Parameters
      Based on the Likelihood
      LabelDF-2 Log LikeChiSqPr > ChiSqNote
      Random intercept?1811.60.1.0000MI


      MI: P-value based on a mixture of chi-squares.


      The SAS System


The GLIMMIX Procedure
      Model Information
      Data SetWORK.TWO
      Response VariableRAVS2_RE
      Response DistributionNegative Binomial
      Link FunctionLog
      Variance FunctionDefault
      Variance Matrix Blocked BySCHOOL
      Estimation TechniqueMaximum Likelihood
      Likelihood ApproximationGauss-Hermite Quadrature
      Degrees of Freedom MethodContainment


      Class Level Information
      ClassLevelsValues
      SCHOOL49Araniko Secondary School Bal Bikas Secondary School Barabise 
      Bidhyakunja Boarding School Bhansar International Boarding School 
      Chandrawati Secondary School Chandrodaya Basic School Chaughada 
      Progressive English School Dovan English Boarding School Ekata Sadan 
      English Boarding School Maahendri Secondary School Nirjala Basic School 
      Panchakanya Secondary School Purkot Landstar Boarding School Radha Basic 
      School Radha Secondary School Sahabeer Basic School Saraswoti Basic School 
      Shree Bhairabi Secondary School Shree Birendra Secondary School Shree 
      Bishnu Secondary School Shree Chandeswori School Shree Chandeswori 
      Secondary School Shree Chandra Jyoti Secondary School Shree Chhetrapal 
      Secondary School Shree Chwadi Public Secondary School Shree Homraj Lohani 
      Sarada Shichhya Sadan Secondary School Shree Jaldevi Secondary School 
      Shree Janganapati Secondary School Shree Keshavtar Secondary School Shree 
      Laxmishwori Secondary School Shree Mahadev Secondary School Shree Mahendra 
      Secondary School (Nuwakot) Shree Mahendra Secondary School (Tanahun) Shree 
      Min Secondary School Shree Nawasanjibani Secondary School Shree Niranjana 
      Secondary School Shree Nirmal Secondary School Shree Pragatishil Secondary 
      School Shree Rastriya Basic School Shree Saha Ram Jyoti Academy Shree 
      Satyabati Secondary School Shree Shiva Secondary School (Tanahun 10) Shree 
      Shiva Secondary School (Tanahun 3) Shree Shringa Secondary School Shree 
      Siddeswori Secondary School Shree Siddhabeni Basic School Shree Sukla 
      Secondary School Shree Tribhuvan Trishuli Secondary School Shree Uday 
      Jalpa Secondary School


      Number of Observations Read729
      Number of Observations Used727


      Dimensions
      G-side Cov. Parameters1
      R-side Cov. Parameters1
      Columns in X15
      Columns in Z per Subject1
      Subjects (Blocks in V)49
      Max Obs per Subject70


      Optimization Information
      Optimization TechniqueDual Quasi-Newton
      Parameters in Optimization17
      Lower Boundaries2
      Upper Boundaries0
      Fixed EffectsNot Profiled
      Starting FromGLM estimates
      Quadrature Points1


      Iteration History
      IterationRestartsEvaluationsObjective
      FunctionChangeMax
      Gradient
      004808.76427302.54.33451
      105808.745738460.018534556.955364
      206808.589141450.1565970184.42032
      303808.479116260.1100251912.45006
      404808.344042570.1350736919.323
      504808.215112370.1289302014.58712
      603808.14991750.065194875.942949
      702808.065788390.0841291133.01431
      803808.055744850.0100435464.55317
      905808.032241160.0235036950.75336
      1002808.003644390.0285967725.61927
      1102807.984525670.0191187257.989
      1202807.965088940.0194367318.08478
      1302807.93950660.0255823417.01426
      1402807.924185610.0153209960.86586
      1504807.892517470.0316681414.18986
      1604807.792875250.0996422253.1727
      1703807.752235220.040640037.461825
      1804807.641575380.110659843.148172
      1904807.640152510.001422878.734756
      2004807.609398360.030754163.464422
      2104807.519821440.0895769214.17946
      2202807.432479210.087342234.117237
      2303807.415277210.017202001.915726
      2402807.391036080.024241134.236373
      2504807.330153960.060882121.960798
      2604807.187129660.143024305.846696
      2703807.147504630.039625033.677375
      2803807.130835270.016669351.758149
      2902807.125551250.005284032.929372
      3004807.109603480.015947770.814798
      3103807.101142350.008461132.612973
      3204807.081106580.020035772.614226
      3302807.067652690.013453902.814011
      3402807.055061130.012591561.208289
      3503807.049883670.005177460.987408
      3603807.048603580.001280090.239008
      3702807.046935530.001668052.617092
      3803807.046414660.000520870.345669
      3904807.044182350.002232318.762324
      4003807.043008410.001173942.566725
      4103807.042897640.000110770.244833
      4203807.042893210.000004440.029996


      Convergence criterion (GCONV=1E-8) satisfied.


      Fit Statistics
      -2 Log Likelihood807.04
      AIC (smaller is better)841.04
      AICC (smaller is better)841.91
      BIC (smaller is better)873.20
      CAIC (smaller is better)890.20
      HQIC (smaller is better)853.24


      Fit Statistics for Conditional Distribution
      -2 log L(RAVS2_RE | r. effects)789.56
      Pearson Chi-Square549.23
      Pearson Chi-Square / DF0.76


      Covariance Parameter Estimates
      Cov ParmSubjectEstimateStandard
      Error
      UN(1,1)SCHOOL0.19690.3794
      Scale 7.15901.6451


      Solutions for Fixed Effects
      EffectEstimateStandard
      ErrorDFt ValuePr > |t|
      Intercept-4.02801.313440-3.070.0039
      gs1c-0.21390.1161672-1.840.0659
      gs2c-0.029310.1677672-0.170.8613
      sesc-0.11240.1570672-0.720.4742
      spg20.0038200.0065926720.580.5624
      SCHTYPE_2.62271.19616722.190.0287
      NO_COR_P0.25200.56636720.440.6565
      URBAN0.094780.39516720.240.8105
      NUWAKOT-0.29210.3825672-0.760.4453
      prek1-0.029840.3505672-0.090.9322
      grl10.22700.12996721.750.0810
      finaid1-0.019940.3723672-0.050.9573
      hhses1-0.026710.04695672-0.570.5696
      classaf1-0.039600.04568672-0.870.3864
      dissum10.26880.14106721.910.0571


      Type III Tests of Fixed Effects
      EffectNum DFDen DFF ValuePr > F
      gs1c16723.390.0659
      gs2c16720.030.8613
      sesc16720.510.4742
      spg216720.340.5624
      SCHTYPE_16724.810.0287
      NO_COR_P16720.200.6565
      URBAN16720.060.8105
      NUWAKOT16720.580.4453
      prek116720.010.9322
      grl116723.050.0810
      finaid116720.000.9573
      hhses116720.320.5696
      classaf116720.750.3864
      dissum116723.630.0571


      Estimates
      LabelEstimateStandard
      ErrorDFt ValuePr > |t|MeanStandard
      Error
      Mean
      intercept-4.02801.313440-3.070.00390.017810.02339


      Tests of Covariance Parameters
      Based on the Likelihood
      LabelDF-2 Log LikeChiSqPr > ChiSqNote
      Random intercept?1807.350.300.2912MI


      MI: P-value based on a mixture of chi-squares.


      The SAS System


The GLIMMIX Procedure
      Model Information
      Data SetWORK.TWO
      Response VariableRAVS2_RE
      Response DistributionNegative Binomial
      Link FunctionLog
      Variance FunctionDefault
      Variance Matrix Blocked BySCHOOL
      Estimation TechniqueMaximum Likelihood
      Likelihood ApproximationGauss-Hermite Quadrature
      Degrees of Freedom MethodContainment


      Class Level Information
      ClassLevelsValues
      SCHOOL49Araniko Secondary School Bal Bikas Secondary School Barabise 
      Bidhyakunja Boarding School Bhansar International Boarding School 
      Chandrawati Secondary School Chandrodaya Basic School Chaughada 
      Progressive English School Dovan English Boarding School Ekata Sadan 
      English Boarding School Maahendri Secondary School Nirjala Basic School 
      Panchakanya Secondary School Purkot Landstar Boarding School Radha Basic 
      School Radha Secondary School Sahabeer Basic School Saraswoti Basic School 
      Shree Bhairabi Secondary School Shree Birendra Secondary School Shree 
      Bishnu Secondary School Shree Chandeswori School Shree Chandeswori 
      Secondary School Shree Chandra Jyoti Secondary School Shree Chhetrapal 
      Secondary School Shree Chwadi Public Secondary School Shree Homraj Lohani 
      Sarada Shichhya Sadan Secondary School Shree Jaldevi Secondary School 
      Shree Janganapati Secondary School Shree Keshavtar Secondary School Shree 
      Laxmishwori Secondary School Shree Mahadev Secondary School Shree Mahendra 
      Secondary School (Nuwakot) Shree Mahendra Secondary School (Tanahun) Shree 
      Min Secondary School Shree Nawasanjibani Secondary School Shree Niranjana 
      Secondary School Shree Nirmal Secondary School Shree Pragatishil Secondary 
      School Shree Rastriya Basic School Shree Saha Ram Jyoti Academy Shree 
      Satyabati Secondary School Shree Shiva Secondary School (Tanahun 10) Shree 
      Shiva Secondary School (Tanahun 3) Shree Shringa Secondary School Shree 
      Siddeswori Secondary School Shree Siddhabeni Basic School Shree Sukla 
      Secondary School Shree Tribhuvan Trishuli Secondary School Shree Uday 
      Jalpa Secondary School


      Number of Observations Read729
      Number of Observations Used727


      Dimensions
      G-side Cov. Parameters1
      R-side Cov. Parameters1
      Columns in X15
      Columns in Z per Subject1
      Subjects (Blocks in V)49
      Max Obs per Subject70


      Optimization Information
      Optimization TechniqueDual Quasi-Newton
      Parameters in Optimization17
      Lower Boundaries2
      Upper Boundaries0
      Fixed EffectsNot Profiled
      Starting FromGLM estimates
      Quadrature Points1


      Iteration History
      IterationRestartsEvaluationsObjective
      FunctionChangeMax
      Gradient
      004809.25485981.50.11917
      105809.23929860.015561216.93466
      206809.112693840.1266047780.98944
      303808.978950720.1337431210.07027
      402808.860859790.118090923.573914
      504808.744375490.1164843012.83299
      603808.669617770.074757729.089922
      702808.566680240.102937533.754584
      803808.536903870.0297763721.74293
      902808.503187320.033716555.950109
      1002808.487720930.0154663961.81829
      1104808.447733360.0399875714.23753
      1202808.414342130.0333912337.81527
      1302808.3730840.0412581329.05684
      1402808.309075950.064008053.113972
      1503808.292626580.016449371.102946
      1604808.223001190.069625395.497069
      1703808.187457140.035544057.258226
      1804808.005601090.181856051.44942
      1904807.996190890.0094102012.83339
      2004807.954041120.042149777.040397
      2103807.936557840.017483293.030137
      2204807.90095430.0356035314.76617
      2302807.868452080.0325022310.74387
      2402807.814566490.053885594.765939
      2504807.690461480.1241050019.28978
      2603807.619853280.070608200.875378
      2703807.606350250.013503034.452162
      2802807.587735850.018614405.986792
      2903807.578498480.009237372.824138
      3004807.555793410.0227050720.17591
      3103807.54199510.0137983111.34862
      3203807.53829230.003702800.42956
      3303807.537133060.001159254.51723
      3404807.533517230.003615835.267865
      3502807.529214710.004302525.868626
      3603807.528198880.001015830.498422
      3703807.528144240.000054640.277406
      3804807.527973480.000170751.12875
      3902807.527805680.000167810.479399
      4003807.527783150.000022530.007881
      4103807.527782470.000000670.005288


      Convergence criterion (GCONV=1E-8) satisfied.


      Fit Statistics
      -2 Log Likelihood807.53
      AIC (smaller is better)841.53
      AICC (smaller is better)842.39
      BIC (smaller is better)873.69
      CAIC (smaller is better)890.69
      HQIC (smaller is better)853.73


      Fit Statistics for Conditional Distribution
      -2 log L(RAVS2_RE | r. effects)789.69
      Pearson Chi-Square551.70
      Pearson Chi-Square / DF0.76


      Covariance Parameter Estimates
      Cov ParmSubjectEstimateStandard
      Error
      UN(1,1)SCHOOL0.20190.3804
      Scale 7.16451.6370


      Solutions for Fixed Effects
      EffectEstimateStandard
      ErrorDFt ValuePr > |t|
      Intercept-4.04481.314240-3.080.0038
      gs1c-0.20880.1158672-1.800.0718
      gs2c-0.038030.1682672-0.230.8212
      sesc-0.10620.1576672-0.670.5005
      spg20.0035690.0066196720.540.5900
      SCHTYPE_2.61741.19676722.190.0291
      NO_COR_P0.25730.56806720.450.6507
      URBAN0.11650.39666720.290.7691
      NUWAKOT-0.28950.3835672-0.760.4505
      prek1-0.020550.3516672-0.060.9534
      grl10.23610.13036721.810.0705
      finaid10.023800.36766720.060.9484
      hhses1-0.029940.04669672-0.640.5216
      mated1-0.17930.3475672-0.520.6061
      dissum10.27770.14136721.960.0498


      Type III Tests of Fixed Effects
      EffectNum DFDen DFF ValuePr > F
      gs1c16723.250.0718
      gs2c16720.050.8212
      sesc16720.450.5005
      spg216720.290.5900
      SCHTYPE_16724.780.0291
      NO_COR_P16720.210.6507
      URBAN16720.090.7691
      NUWAKOT16720.570.4505
      prek116720.000.9534
      grl116723.280.0705
      finaid116720.000.9484
      hhses116720.410.5216
      mated116720.270.6061
      dissum116723.860.0498


      Estimates
      LabelEstimateStandard
      ErrorDFt ValuePr > |t|MeanStandard
      Error
      Mean
      intercept-4.04481.314240-3.080.00380.017510.02302


      Tests of Covariance Parameters
      Based on the Likelihood
      LabelDF-2 Log LikeChiSqPr > ChiSqNote
      Random intercept?1807.840.310.2886MI


      MI: P-value based on a mixture of chi-squares.


      The SAS System


The GLIMMIX Procedure
      Model Information
      Data SetWORK.TWO
      Response VariableRAVS2_RE
      Response DistributionNegative Binomial
      Link FunctionLog
      Variance FunctionDefault
      Variance Matrix Blocked BySCHOOL
      Estimation TechniqueMaximum Likelihood
      Likelihood ApproximationGauss-Hermite Quadrature
      Degrees of Freedom MethodContainment


      Class Level Information
      ClassLevelsValues
      SCHOOL49Araniko Secondary School Bal Bikas Secondary School Barabise 
      Bidhyakunja Boarding School Bhansar International Boarding School 
      Chandrawati Secondary School Chandrodaya Basic School Chaughada 
      Progressive English School Dovan English Boarding School Ekata Sadan 
      English Boarding School Maahendri Secondary School Nirjala Basic School 
      Panchakanya Secondary School Purkot Landstar Boarding School Radha Basic 
      School Radha Secondary School Sahabeer Basic School Saraswoti Basic School 
      Shree Bhairabi Secondary School Shree Birendra Secondary School Shree 
      Bishnu Secondary School Shree Chandeswori School Shree Chandeswori 
      Secondary School Shree Chandra Jyoti Secondary School Shree Chhetrapal 
      Secondary School Shree Chwadi Public Secondary School Shree Homraj Lohani 
      Sarada Shichhya Sadan Secondary School Shree Jaldevi Secondary School 
      Shree Janganapati Secondary School Shree Keshavtar Secondary School Shree 
      Laxmishwori Secondary School Shree Mahadev Secondary School Shree Mahendra 
      Secondary School (Nuwakot) Shree Mahendra Secondary School (Tanahun) Shree 
      Min Secondary School Shree Nawasanjibani Secondary School Shree Niranjana 
      Secondary School Shree Nirmal Secondary School Shree Pragatishil Secondary 
      School Shree Rastriya Basic School Shree Saha Ram Jyoti Academy Shree 
      Satyabati Secondary School Shree Shiva Secondary School (Tanahun 10) Shree 
      Shiva Secondary School (Tanahun 3) Shree Shringa Secondary School Shree 
      Siddeswori Secondary School Shree Siddhabeni Basic School Shree Sukla 
      Secondary School Shree Tribhuvan Trishuli Secondary School Shree Uday 
      Jalpa Secondary School


      Number of Observations Read729
      Number of Observations Used694


      Dimensions
      G-side Cov. Parameters1
      R-side Cov. Parameters1
      Columns in X17
      Columns in Z per Subject1
      Subjects (Blocks in V)49
      Max Obs per Subject70


      Optimization Information
      Optimization TechniqueDual Quasi-Newton
      Parameters in Optimization19
      Lower Boundaries2
      Upper Boundaries0
      Fixed EffectsNot Profiled
      Starting FromGLM estimates
      Quadrature Points1


      Iteration History
      IterationRestartsEvaluationsObjective
      FunctionChangeMax
      Gradient
      004774.95188677.18.82793
      105774.948407680.003479108.770809
      206774.736394520.212013169.940196
      304774.73083860.0055559224.67345
      404774.463833440.2670051614.73658
      502774.320848420.1429850213.99135
      603774.272053930.048794496.028433
      703774.257149390.0149045411.97941
      804774.220038590.0371108036.24695
      902774.206440840.0135977583.55128
      1004774.155498050.0509427917.99292
      1104774.001467210.1540308420.29732
      1203773.9435530.0579142217.19779
      1302773.851511950.0920410431.37239
      1403773.789117770.062394185.567726
      1504773.616432030.1726857468.10794
      1603773.564982350.051449682.171743
      1702773.525896830.0390855249.01015
      1802773.475948770.0499480611.04524
      1902773.441144460.0348043114.05799
      2002773.418034080.023110377.001144
      2103773.405224150.012809931.041456
      2204773.377349290.027874865.282514
      2302773.362127550.015221748.356582
      2402773.344093150.018034401.059467
      2502773.33744070.006652451.877287
      2602773.330262340.007178360.215999
      2703773.329942360.000319990.108334
      2802773.32948080.000461560.081012
      2903773.329299280.000181510.175091
      3002773.329135780.000163500.087796
      3103773.329097060.000038720.038853
      3203773.329095750.000001310.008951


      Convergence criterion (GCONV=1E-8) satisfied.


      Estimated G matrix is not positive definite.

      Fit Statistics
      -2 Log Likelihood773.33
      AIC (smaller is better)809.33
      AICC (smaller is better)810.34
      BIC (smaller is better)843.38
      CAIC (smaller is better)861.38
      HQIC (smaller is better)822.25


      Fit Statistics for Conditional Distribution
      -2 log L(RAVS2_RE | r. effects)773.33
      Pearson Chi-Square596.09
      Pearson Chi-Square / DF0.86


      Covariance Parameter Estimates
      Cov ParmSubjectEstimateStandard
      Error
      UN(1,1)SCHOOL-248E-20.
      Scale 7.47891.3264


      Solutions for Fixed Effects
      EffectEstimateStandard
      ErrorDFt ValuePr > |t|
      Intercept-3.99161.250640-3.190.0028
      gs1c-0.29530.1001637-2.950.0033
      gs2c-0.078770.1486637-0.530.5963
      sesc-0.053690.1391637-0.390.6996
      spg20.0016530.0052936370.310.7549
      SCHTYPE_2.74941.16186372.370.0183
      NO_COR_P0.22630.48386370.470.6401
      URBAN0.099480.31946370.310.7555
      NUWAKOT-0.23000.3302637-0.700.4864
      prek1-0.12480.3622637-0.340.7305
      grl10.22270.13086371.700.0891
      finaid10.13890.36666370.380.7048
      hhses1-0.035450.04751637-0.750.4559
      classaf1-0.024980.04633637-0.540.5899
      dissum10.25090.14056371.790.0747
      avpld1-0.095850.1467637-0.650.5136
      avpgen1-0.074550.2700637-0.280.7825


      Type III Tests of Fixed Effects
      EffectNum DFDen DFF ValuePr > F
      gs1c16378.710.0033
      gs2c16370.280.5963
      sesc16370.150.6996
      spg216370.100.7549
      SCHTYPE_16375.600.0183
      NO_COR_P16370.220.6401
      URBAN16370.100.7555
      NUWAKOT16370.490.4864
      prek116370.120.7305
      grl116372.900.0891
      finaid116370.140.7048
      hhses116370.560.4559
      classaf116370.290.5899
      dissum116373.190.0747
      avpld116370.430.5136
      avpgen116370.080.7825


      Estimates
      LabelEstimateStandard
      ErrorDFt ValuePr > |t|MeanStandard
      Error
      Mean
      intercept-3.99161.250640-3.190.00280.018470.02310


      Tests of Covariance Parameters
      Based on the Likelihood
      LabelDF-2 Log LikeChiSqPr > ChiSqNote
      Random intercept?1773.33.1.0000MI


      MI: P-value based on a mixture of chi-squares.


      The SAS System


The GLIMMIX Procedure
      Model Information
      Data SetWORK.TWO
      Response VariableRAVS2_RE
      Response DistributionNegative Binomial
      Link FunctionLog
      Variance FunctionDefault
      Variance Matrix Blocked BySCHOOL
      Estimation TechniqueMaximum Likelihood
      Likelihood ApproximationGauss-Hermite Quadrature
      Degrees of Freedom MethodContainment


      Class Level Information
      ClassLevelsValues
      SCHOOL49Araniko Secondary School Bal Bikas Secondary School Barabise 
      Bidhyakunja Boarding School Bhansar International Boarding School 
      Chandrawati Secondary School Chandrodaya Basic School Chaughada 
      Progressive English School Dovan English Boarding School Ekata Sadan 
      English Boarding School Maahendri Secondary School Nirjala Basic School 
      Panchakanya Secondary School Purkot Landstar Boarding School Radha Basic 
      School Radha Secondary School Sahabeer Basic School Saraswoti Basic School 
      Shree Bhairabi Secondary School Shree Birendra Secondary School Shree 
      Bishnu Secondary School Shree Chandeswori School Shree Chandeswori 
      Secondary School Shree Chandra Jyoti Secondary School Shree Chhetrapal 
      Secondary School Shree Chwadi Public Secondary School Shree Homraj Lohani 
      Sarada Shichhya Sadan Secondary School Shree Jaldevi Secondary School 
      Shree Janganapati Secondary School Shree Keshavtar Secondary School Shree 
      Laxmishwori Secondary School Shree Mahadev Secondary School Shree Mahendra 
      Secondary School (Nuwakot) Shree Mahendra Secondary School (Tanahun) Shree 
      Min Secondary School Shree Nawasanjibani Secondary School Shree Niranjana 
      Secondary School Shree Nirmal Secondary School Shree Pragatishil Secondary 
      School Shree Rastriya Basic School Shree Saha Ram Jyoti Academy Shree 
      Satyabati Secondary School Shree Shiva Secondary School (Tanahun 10) Shree 
      Shiva Secondary School (Tanahun 3) Shree Shringa Secondary School Shree 
      Siddeswori Secondary School Shree Siddhabeni Basic School Shree Sukla 
      Secondary School Shree Tribhuvan Trishuli Secondary School Shree Uday 
      Jalpa Secondary School


      Number of Observations Read729
      Number of Observations Used694


      Dimensions
      G-side Cov. Parameters1
      R-side Cov. Parameters1
      Columns in X17
      Columns in Z per Subject1
      Subjects (Blocks in V)49
      Max Obs per Subject70


      Optimization Information
      Optimization TechniqueDual Quasi-Newton
      Parameters in Optimization19
      Lower Boundaries2
      Upper Boundaries0
      Fixed EffectsNot Profiled
      Starting FromGLM estimates
      Quadrature Points1


      Iteration History
      IterationRestartsEvaluationsObjective
      FunctionChangeMax
      Gradient
      004774.95188677.18.82793
      105774.948407680.003479108.770809
      206774.736394520.212013169.940196
      304774.73083860.0055559224.67345
      404774.463833440.2670051614.73658
      502774.320848420.1429850213.99135
      603774.272053930.048794496.028433
      703774.257149390.0149045411.97941
      804774.220038590.0371108036.24695
      902774.206440840.0135977583.55128
      1004774.155498050.0509427917.99292
      1104774.001467210.1540308420.29732
      1203773.9435530.0579142217.19779
      1302773.851511950.0920410431.37239
      1403773.789117770.062394185.567726
      1504773.616432030.1726857468.10794
      1603773.564982350.051449682.171743
      1702773.525896830.0390855249.01015
      1802773.475948770.0499480611.04524
      1902773.441144460.0348043114.05799
      2002773.418034080.023110377.001144
      2103773.405224150.012809931.041456
      2204773.377349290.027874865.282514
      2302773.362127550.015221748.356582
      2402773.344093150.018034401.059467
      2502773.33744070.006652451.877287
      2602773.330262340.007178360.215999
      2703773.329942360.000319990.108334
      2802773.32948080.000461560.081012
      2903773.329299280.000181510.175091
      3002773.329135780.000163500.087796
      3103773.329097060.000038720.038853
      3203773.329095750.000001310.008951


      Convergence criterion (GCONV=1E-8) satisfied.


      Estimated G matrix is not positive definite.

      Fit Statistics
      -2 Log Likelihood773.33
      AIC (smaller is better)809.33
      AICC (smaller is better)810.34
      BIC (smaller is better)843.38
      CAIC (smaller is better)861.38
      HQIC (smaller is better)822.25


      Fit Statistics for Conditional Distribution
      -2 log L(RAVS2_RE | r. effects)773.33
      Pearson Chi-Square596.09
      Pearson Chi-Square / DF0.86


      Covariance Parameter Estimates
      Cov ParmSubjectEstimateStandard
      Error
      UN(1,1)SCHOOL-248E-20.
      Scale 7.47891.3264


      Solutions for Fixed Effects
      EffectEstimateStandard
      ErrorDFt ValuePr > |t|AlphaLowerUpper
      Intercept-3.99161.250640-3.190.00280.05-6.5193-1.4640
      gs1c-0.29530.1001637-2.950.00330.05-0.4918-0.09884
      gs2c-0.078770.1486637-0.530.59630.05-0.37060.2131
      sesc-0.053690.1391637-0.390.69960.05-0.32680.2194
      spg20.0016530.0052936370.310.75490.05-0.008740.01205
      SCHTYPE_2.74941.16186372.370.01830.050.46805.0309
      NO_COR_P0.22630.48386370.470.64010.05-0.72361.1763
      URBAN0.099480.31946370.310.75550.05-0.52760.7266
      NUWAKOT-0.23000.3302637-0.700.48640.05-0.87830.4184
      prek1-0.12480.3622637-0.340.73050.05-0.83610.5864
      grl10.22270.13086371.700.08910.05-0.034100.4794
      finaid10.13890.36666370.380.70480.05-0.58090.8587
      hhses1-0.035450.04751637-0.750.45590.05-0.12880.05785
      classaf1-0.024980.04633637-0.540.58990.05-0.11600.06599
      dissum10.25090.14056371.790.07470.05-0.025050.5268
      avpld1-0.095850.1467637-0.650.51360.05-0.38380.1921
      avpgen1-0.074550.2700637-0.280.78250.05-0.60470.4556


      Type III Tests of Fixed Effects
      EffectNum DFDen DFF ValuePr > F
      gs1c16378.710.0033
      gs2c16370.280.5963
      sesc16370.150.6996
      spg216370.100.7549
      SCHTYPE_16375.600.0183
      NO_COR_P16370.220.6401
      URBAN16370.100.7555
      NUWAKOT16370.490.4864
      prek116370.120.7305
      grl116372.900.0891
      finaid116370.140.7048
      hhses116370.560.4559
      classaf116370.290.5899
      dissum116373.190.0747
      avpld116370.430.5136
      avpgen116370.080.7825


      Estimates
      LabelEstimateStandard
      ErrorDFt ValuePr > |t|MeanStandard
      Error
      Mean
      intercept-3.99161.250640-3.190.00280.018470.02310


      Tests of Covariance Parameters
      Based on the Likelihood
      LabelDF-2 Log LikeChiSqPr > ChiSqNote
      Random intercept?1773.33.1.0000MI


      MI: P-value based on a mixture of chi-squares.


      The SAS System


The GLIMMIX Procedure
      Model Information
      Data SetWORK.TWO
      Response VariableRAVS2_RE
      Response DistributionNegative Binomial
      Link FunctionLog
      Variance FunctionDefault
      Variance Matrix Blocked BySCHOOL
      Estimation TechniqueMaximum Likelihood
      Likelihood ApproximationGauss-Hermite Quadrature
      Degrees of Freedom MethodContainment


      Class Level Information
      ClassLevelsValues
      SCHOOL49Araniko Secondary School Bal Bikas Secondary School Barabise 
      Bidhyakunja Boarding School Bhansar International Boarding School 
      Chandrawati Secondary School Chandrodaya Basic School Chaughada 
      Progressive English School Dovan English Boarding School Ekata Sadan 
      English Boarding School Maahendri Secondary School Nirjala Basic School 
      Panchakanya Secondary School Purkot Landstar Boarding School Radha Basic 
      School Radha Secondary School Sahabeer Basic School Saraswoti Basic School 
      Shree Bhairabi Secondary School Shree Birendra Secondary School Shree 
      Bishnu Secondary School Shree Chandeswori School Shree Chandeswori 
      Secondary School Shree Chandra Jyoti Secondary School Shree Chhetrapal 
      Secondary School Shree Chwadi Public Secondary School Shree Homraj Lohani 
      Sarada Shichhya Sadan Secondary School Shree Jaldevi Secondary School 
      Shree Janganapati Secondary School Shree Keshavtar Secondary School Shree 
      Laxmishwori Secondary School Shree Mahadev Secondary School Shree Mahendra 
      Secondary School (Nuwakot) Shree Mahendra Secondary School (Tanahun) Shree 
      Min Secondary School Shree Nawasanjibani Secondary School Shree Niranjana 
      Secondary School Shree Nirmal Secondary School Shree Pragatishil Secondary 
      School Shree Rastriya Basic School Shree Saha Ram Jyoti Academy Shree 
      Satyabati Secondary School Shree Shiva Secondary School (Tanahun 10) Shree 
      Shiva Secondary School (Tanahun 3) Shree Shringa Secondary School Shree 
      Siddeswori Secondary School Shree Siddhabeni Basic School Shree Sukla 
      Secondary School Shree Tribhuvan Trishuli Secondary School Shree Uday 
      Jalpa Secondary School


      Number of Observations Read729
      Number of Observations Used729


      Dimensions
      G-side Cov. Parameters1
      R-side Cov. Parameters1
      Columns in X9
      Columns in Z per Subject1
      Subjects (Blocks in V)49
      Max Obs per Subject70


      Optimization Information
      Optimization TechniqueDual Quasi-Newton
      Parameters in Optimization11
      Lower Boundaries2
      Upper Boundaries0
      Fixed EffectsNot Profiled
      Starting FromGLM estimates
      Quadrature Points1


      Iteration History
      IterationRestartsEvaluationsObjective
      FunctionChangeMax
      Gradient
      004817.55283052.31.22591
      105817.546484150.006346378.209131
      208817.357214560.18926959113.4824
      303817.280899980.0763145824.53861
      404817.010997770.2699022154.6535
      504816.932346640.0786511320.31811
      603816.896107750.0362389011.6357
      703816.890528190.0055795526.24902
      804816.855861960.034666245.866626
      902816.805738120.050123841.465996
      1003816.779882650.025855471.051035
      1102816.746091070.033791585.520472
      1204816.635202070.110888992.047463
      1303816.603363140.031838941.586067
      1403816.586792960.016570170.539736
      1504816.519789610.0670033623.87906
      1603816.508886620.010902991.306035
      1702816.503885110.005001512.262202
      1803816.502197380.001687730.434825
      1902816.499860550.002336830.258852
      2003816.499671020.000189530.233404
      2103816.499670070.000000950.020562


      Convergence criterion (GCONV=1E-8) satisfied.


      Estimated G matrix is not positive definite.

      Fit Statistics
      -2 Log Likelihood816.50
      AIC (smaller is better)836.50
      AICC (smaller is better)836.81
      BIC (smaller is better)855.42
      CAIC (smaller is better)865.42
      HQIC (smaller is better)843.68


      Fit Statistics for Conditional Distribution
      -2 log L(RAVS2_RE | r. effects)816.50
      Pearson Chi-Square606.80
      Pearson Chi-Square / DF0.83


      Covariance Parameter Estimates
      Cov ParmSubjectEstimateStandard
      Error
      UN(1,1)SCHOOL5.13E-18.
      Scale 8.50271.4446


      Solutions for Fixed Effects
      EffectEstimateStandard
      ErrorDFt ValuePr > |t|
      Intercept-3.70951.233440-3.010.0045
      gs1c-0.20020.09398680-2.130.0335
      gs2c-0.074830.1478680-0.510.6129
      sesc-0.11240.1349680-0.830.4051
      spg20.0035530.0049556800.720.4736
      SCHTYPE_2.55111.15706802.200.0278
      NO_COR_P0.26380.47646800.550.5799
      URBAN-0.079610.3025680-0.260.7925
      NUWAKOT-0.21670.3303680-0.660.5119


      Type III Tests of Fixed Effects
      EffectNum DFDen DFF ValuePr > F
      gs1c16804.540.0335
      gs2c16800.260.6129
      sesc16800.690.4051
      spg216800.510.4736
      SCHTYPE_16804.860.0278
      NO_COR_P16800.310.5799
      URBAN16800.070.7925
      NUWAKOT16800.430.5119


      Estimates
      LabelEstimateStandard
      ErrorDFt ValuePr > |t|MeanStandard
      Error
      Mean
      intercept-3.70951.233440-3.010.00450.024490.03021


      Tests of Covariance Parameters
      Based on the Likelihood
      LabelDF-2 Log LikeChiSqPr > ChiSqNote
      Random intercept?1816.50.1.0000MI


      MI: P-value based on a mixture of chi-squares.


      The SAS System


The GLIMMIX Procedure
      Model Information
      Data SetWORK.TWO
      Response VariableRAVS2_RE
      Response DistributionNegative Binomial
      Link FunctionLog
      Variance FunctionDefault
      Variance Matrix Blocked BySCHOOL
      Estimation TechniqueMaximum Likelihood
      Likelihood ApproximationGauss-Hermite Quadrature
      Degrees of Freedom MethodContainment


      Class Level Information
      ClassLevelsValues
      SCHOOL49Araniko Secondary School Bal Bikas Secondary School Barabise 
      Bidhyakunja Boarding School Bhansar International Boarding School 
      Chandrawati Secondary School Chandrodaya Basic School Chaughada 
      Progressive English School Dovan English Boarding School Ekata Sadan 
      English Boarding School Maahendri Secondary School Nirjala Basic School 
      Panchakanya Secondary School Purkot Landstar Boarding School Radha Basic 
      School Radha Secondary School Sahabeer Basic School Saraswoti Basic School 
      Shree Bhairabi Secondary School Shree Birendra Secondary School Shree 
      Bishnu Secondary School Shree Chandeswori School Shree Chandeswori 
      Secondary School Shree Chandra Jyoti Secondary School Shree Chhetrapal 
      Secondary School Shree Chwadi Public Secondary School Shree Homraj Lohani 
      Sarada Shichhya Sadan Secondary School Shree Jaldevi Secondary School 
      Shree Janganapati Secondary School Shree Keshavtar Secondary School Shree 
      Laxmishwori Secondary School Shree Mahadev Secondary School Shree Mahendra 
      Secondary School (Nuwakot) Shree Mahendra Secondary School (Tanahun) Shree 
      Min Secondary School Shree Nawasanjibani Secondary School Shree Niranjana 
      Secondary School Shree Nirmal Secondary School Shree Pragatishil Secondary 
      School Shree Rastriya Basic School Shree Saha Ram Jyoti Academy Shree 
      Satyabati Secondary School Shree Shiva Secondary School (Tanahun 10) Shree 
      Shiva Secondary School (Tanahun 3) Shree Shringa Secondary School Shree 
      Siddeswori Secondary School Shree Siddhabeni Basic School Shree Sukla 
      Secondary School Shree Tribhuvan Trishuli Secondary School Shree Uday 
      Jalpa Secondary School


      Number of Observations Read729
      Number of Observations Used729


      Dimensions
      G-side Cov. Parameters1
      R-side Cov. Parameters1
      Columns in X9
      Columns in Z per Subject1
      Subjects (Blocks in V)49
      Max Obs per Subject70


      Optimization Information
      Optimization TechniqueDual Quasi-Newton
      Parameters in Optimization11
      Lower Boundaries2
      Upper Boundaries0
      Fixed EffectsNot Profiled
      Starting FromGLM estimates
      Quadrature Points1


      Iteration History
      IterationRestartsEvaluationsObjective
      FunctionChangeMax
      Gradient
      004817.55283052.31.22591
      105817.546484150.006346378.209131
      208817.357214560.18926959113.4824
      303817.280899980.0763145824.53861
      404817.010997770.2699022154.6535
      504816.932346640.0786511320.31811
      603816.896107750.0362389011.6357
      703816.890528190.0055795526.24902
      804816.855861960.034666245.866626
      902816.805738120.050123841.465996
      1003816.779882650.025855471.051035
      1102816.746091070.033791585.520472
      1204816.635202070.110888992.047463
      1303816.603363140.031838941.586067
      1403816.586792960.016570170.539736
      1504816.519789610.0670033623.87906
      1603816.508886620.010902991.306035
      1702816.503885110.005001512.262202
      1803816.502197380.001687730.434825
      1902816.499860550.002336830.258852
      2003816.499671020.000189530.233404
      2103816.499670070.000000950.020562


      Convergence criterion (GCONV=1E-8) satisfied.


      Estimated G matrix is not positive definite.

      Fit Statistics
      -2 Log Likelihood816.50
      AIC (smaller is better)836.50
      AICC (smaller is better)836.81
      BIC (smaller is better)855.42
      CAIC (smaller is better)865.42
      HQIC (smaller is better)843.68


      Fit Statistics for Conditional Distribution
      -2 log L(RAVS2_RE | r. effects)816.50
      Pearson Chi-Square606.80
      Pearson Chi-Square / DF0.83


      Covariance Parameter Estimates
      Cov ParmSubjectEstimateStandard
      Error
      UN(1,1)SCHOOL5.13E-18.
      Scale 8.50271.4446


      Solutions for Fixed Effects
      EffectEstimateStandard
      ErrorDFt ValuePr > |t|AlphaLowerUpper
      Intercept-3.70951.233440-3.010.00450.05-6.2024-1.2166
      gs1c-0.20020.09398680-2.130.03350.05-0.3848-0.01572
      gs2c-0.074830.1478680-0.510.61290.05-0.36500.2154
      sesc-0.11240.1349680-0.830.40510.05-0.37730.1525
      spg20.0035530.0049556800.720.47360.05-0.006180.01328
      SCHTYPE_2.55111.15706802.200.02780.050.27944.8228
      NO_COR_P0.26380.47646800.550.57990.05-0.67151.1991
      URBAN-0.079610.3025680-0.260.79250.05-0.67350.5143
      NUWAKOT-0.21670.3303680-0.660.51190.05-0.86530.4318


      Type III Tests of Fixed Effects
      EffectNum DFDen DFF ValuePr > F
      gs1c16804.540.0335
      gs2c16800.260.6129
      sesc16800.690.4051
      spg216800.510.4736
      SCHTYPE_16804.860.0278
      NO_COR_P16800.310.5799
      URBAN16800.070.7925
      NUWAKOT16800.430.5119


      Estimates
      LabelEstimateStandard
      ErrorDFt ValuePr > |t|MeanStandard
      Error
      Mean
      intercept-3.70951.233440-3.010.00450.024490.03021


      Tests of Covariance Parameters
      Based on the Likelihood
      LabelDF-2 Log LikeChiSqPr > ChiSqNote
      Random intercept?1816.50.1.0000MI


      MI: P-value based on a mixture of chi-squares.


      The SAS System


The GLIMMIX Procedure
      Model Information
      Data SetWORK.TWO
      Response VariableRAVS2_RE
      Response DistributionNegative Binomial
      Link FunctionLog
      Variance FunctionDefault
      Variance Matrix Blocked BySCHOOL
      Estimation TechniqueMaximum Likelihood
      Likelihood ApproximationGauss-Hermite Quadrature
      Degrees of Freedom MethodContainment


      Class Level Information
      ClassLevelsValues
      SCHOOL49Araniko Secondary School Bal Bikas Secondary School Barabise 
      Bidhyakunja Boarding School Bhansar International Boarding School 
      Chandrawati Secondary School Chandrodaya Basic School Chaughada 
      Progressive English School Dovan English Boarding School Ekata Sadan 
      English Boarding School Maahendri Secondary School Nirjala Basic School 
      Panchakanya Secondary School Purkot Landstar Boarding School Radha Basic 
      School Radha Secondary School Sahabeer Basic School Saraswoti Basic School 
      Shree Bhairabi Secondary School Shree Birendra Secondary School Shree 
      Bishnu Secondary School Shree Chandeswori School Shree Chandeswori 
      Secondary School Shree Chandra Jyoti Secondary School Shree Chhetrapal 
      Secondary School Shree Chwadi Public Secondary School Shree Homraj Lohani 
      Sarada Shichhya Sadan Secondary School Shree Jaldevi Secondary School 
      Shree Janganapati Secondary School Shree Keshavtar Secondary School Shree 
      Laxmishwori Secondary School Shree Mahadev Secondary School Shree Mahendra 
      Secondary School (Nuwakot) Shree Mahendra Secondary School (Tanahun) Shree 
      Min Secondary School Shree Nawasanjibani Secondary School Shree Niranjana 
      Secondary School Shree Nirmal Secondary School Shree Pragatishil Secondary 
      School Shree Rastriya Basic School Shree Saha Ram Jyoti Academy Shree 
      Satyabati Secondary School Shree Shiva Secondary School (Tanahun 10) Shree 
      Shiva Secondary School (Tanahun 3) Shree Shringa Secondary School Shree 
      Siddeswori Secondary School Shree Siddhabeni Basic School Shree Sukla 
      Secondary School Shree Tribhuvan Trishuli Secondary School Shree Uday 
      Jalpa Secondary School


      Number of Observations Read729
      Number of Observations Used729


      Dimensions
      G-side Cov. Parameters1
      R-side Cov. Parameters1
      Columns in X3
      Columns in Z per Subject1
      Subjects (Blocks in V)49
      Max Obs per Subject70


      Optimization Information
      Optimization TechniqueDual Quasi-Newton
      Parameters in Optimization5
      Lower Boundaries2
      Upper Boundaries0
      Fixed EffectsNot Profiled
      Starting FromGLM estimates
      Quadrature Points1


      Iteration History
      IterationRestartsEvaluationsObjective
      FunctionChangeMax
      Gradient
      004825.98349366.7.938826
      103825.550599840.432893824.587693
      203825.297158380.253441461.979307
      303825.244417720.052740661.178715
      403825.218995210.025422510.587267
      504824.79658150.422413711.520995
      603824.752327550.044253950.138033
      703824.750627920.001699630.022975
      803824.750611280.000016650.005718
      903824.750611010.000000260.000341


      Convergence criterion (GCONV=1E-8) satisfied.


      Fit Statistics
      -2 Log Likelihood824.75
      AIC (smaller is better)834.75
      AICC (smaller is better)834.83
      BIC (smaller is better)844.21
      CAIC (smaller is better)849.21
      HQIC (smaller is better)838.34


      Fit Statistics for Conditional Distribution
      -2 log L(RAVS2_RE | r. effects)810.22
      Pearson Chi-Square529.94
      Pearson Chi-Square / DF0.73


      Covariance Parameter Estimates
      Cov ParmSubjectEstimateStandard
      Error
      UN(1,1)SCHOOL0.16270.3114
      Scale 8.41951.7947


      Solutions for Fixed Effects
      EffectEstimateStandard
      ErrorDFt ValuePr > |t|AlphaLowerUpper
      Intercept-1.29060.284146-4.54<.00010.05-1.8624-0.7188
      gs1c-0.13180.1104680-1.190.23310.05-0.34850.08500
      gs2c-0.10800.1592680-0.680.49780.05-0.42070.2046


      Type III Tests of Fixed Effects
      EffectNum DFDen DFF ValuePr > F
      gs1c16801.420.2331
      gs2c16800.460.4978


      Estimates
      LabelEstimateStandard
      ErrorDFt ValuePr > |t|MeanStandard
      Error
      Mean
      intercept-1.29060.284146-4.54<.00010.27510.07815


      Tests of Covariance Parameters
      Based on the Likelihood
      LabelDF-2 Log LikeChiSqPr > ChiSqNote
      Random intercept?1825.090.340.2795MI


      MI: P-value based on a mixture of chi-squares.


      The SAS System


The GLIMMIX Procedure
      Model Information
      Data SetWORK.TWO
      Response VariableRAVS2_RE
      Response DistributionNegative Binomial
      Link FunctionLog
      Variance FunctionDefault
      Variance Matrix Blocked BySCHOOL
      Estimation TechniqueMaximum Likelihood
      Likelihood ApproximationGauss-Hermite Quadrature
      Degrees of Freedom MethodContainment


      Class Level Information
      ClassLevelsValues
      SCHOOL49Araniko Secondary School Bal Bikas Secondary School Barabise 
      Bidhyakunja Boarding School Bhansar International Boarding School 
      Chandrawati Secondary School Chandrodaya Basic School Chaughada 
      Progressive English School Dovan English Boarding School Ekata Sadan 
      English Boarding School Maahendri Secondary School Nirjala Basic School 
      Panchakanya Secondary School Purkot Landstar Boarding School Radha Basic 
      School Radha Secondary School Sahabeer Basic School Saraswoti Basic School 
      Shree Bhairabi Secondary School Shree Birendra Secondary School Shree 
      Bishnu Secondary School Shree Chandeswori School Shree Chandeswori 
      Secondary School Shree Chandra Jyoti Secondary School Shree Chhetrapal 
      Secondary School Shree Chwadi Public Secondary School Shree Homraj Lohani 
      Sarada Shichhya Sadan Secondary School Shree Jaldevi Secondary School 
      Shree Janganapati Secondary School Shree Keshavtar Secondary School Shree 
      Laxmishwori Secondary School Shree Mahadev Secondary School Shree Mahendra 
      Secondary School (Nuwakot) Shree Mahendra Secondary School (Tanahun) Shree 
      Min Secondary School Shree Nawasanjibani Secondary School Shree Niranjana 
      Secondary School Shree Nirmal Secondary School Shree Pragatishil Secondary 
      School Shree Rastriya Basic School Shree Saha Ram Jyoti Academy Shree 
      Satyabati Secondary School Shree Shiva Secondary School (Tanahun 10) Shree 
      Shiva Secondary School (Tanahun 3) Shree Shringa Secondary School Shree 
      Siddeswori Secondary School Shree Siddhabeni Basic School Shree Sukla 
      Secondary School Shree Tribhuvan Trishuli Secondary School Shree Uday 
      Jalpa Secondary School


      Number of Observations Read729
      Number of Observations Used729


      Dimensions
      G-side Cov. Parameters1
      R-side Cov. Parameters1
      Columns in X1
      Columns in Z per Subject1
      Subjects (Blocks in V)49
      Max Obs per Subject70


      Optimization Information
      Optimization TechniqueDual Quasi-Newton
      Parameters in Optimization3
      Lower Boundaries2
      Upper Boundaries0
      Fixed EffectsNot Profiled
      Starting FromGLM estimates
      Quadrature Points3


      Iteration History
      IterationRestartsEvaluationsObjective
      FunctionChangeMax
      Gradient
      004829.12066262.11.75934
      103827.920852781.199809852.49918
      203827.700016470.220836311.466376
      304826.494524151.205492325.473783
      402826.236719540.257804621.199931
      502826.223847370.012872160.101775
      603826.222969640.000877740.036557
      703826.222892430.000077210.007355
      803826.222891970.000000460.00002


      Convergence criterion (GCONV=1E-8) satisfied.


      Fit Statistics
      -2 Log Likelihood826.22
      AIC (smaller is better)832.22
      AICC (smaller is better)832.26
      BIC (smaller is better)837.90
      CAIC (smaller is better)840.90
      HQIC (smaller is better)834.38


      Fit Statistics for Conditional Distribution
      -2 log L(RAVS2_RE | r. effects)795.51
      Pearson Chi-Square486.90
      Pearson Chi-Square / DF0.67


      Covariance Parameter Estimates
      Cov ParmSubjectEstimateStandard
      Error
      UN(1,1)SCHOOL0.44180.3820
      Scale 7.81201.5745


      Solutions for Fixed Effects
      EffectEstimateStandard
      ErrorDFt ValuePr > |t|
      Intercept-1.57090.240848-6.52<.0001


      Estimates
      LabelEstimateStandard
      ErrorDFt ValuePr > |t|MeanStandard
      Error
      Mean
      intercept-1.57090.240848-6.52<.00010.20790.05004


      Tests of Covariance Parameters
      Based on the Likelihood
      LabelDF-2 Log LikeChiSqPr > ChiSqNote
      Random intercept?1829.243.010.0413MI


      MI: P-value based on a mixture of chi-squares.


      The SAS System


The GLIMMIX Procedure
      Model Information
      Data SetWORK.TWO
      Response VariableRAVS2_RE
      Response DistributionNegative Binomial
      Link FunctionLog
      Variance FunctionDefault
      Variance Matrix Blocked BySCHOOL
      Estimation TechniqueMaximum Likelihood
      Likelihood ApproximationGauss-Hermite Quadrature
      Degrees of Freedom MethodContainment


      Class Level Information
      ClassLevelsValues
      SCHOOL49Araniko Secondary School Bal Bikas Secondary School Barabise 
      Bidhyakunja Boarding School Bhansar International Boarding School 
      Chandrawati Secondary School Chandrodaya Basic School Chaughada 
      Progressive English School Dovan English Boarding School Ekata Sadan 
      English Boarding School Maahendri Secondary School Nirjala Basic School 
      Panchakanya Secondary School Purkot Landstar Boarding School Radha Basic 
      School Radha Secondary School Sahabeer Basic School Saraswoti Basic School 
      Shree Bhairabi Secondary School Shree Birendra Secondary School Shree 
      Bishnu Secondary School Shree Chandeswori School Shree Chandeswori 
      Secondary School Shree Chandra Jyoti Secondary School Shree Chhetrapal 
      Secondary School Shree Chwadi Public Secondary School Shree Homraj Lohani 
      Sarada Shichhya Sadan Secondary School Shree Jaldevi Secondary School 
      Shree Janganapati Secondary School Shree Keshavtar Secondary School Shree 
      Laxmishwori Secondary School Shree Mahadev Secondary School Shree Mahendra 
      Secondary School (Nuwakot) Shree Mahendra Secondary School (Tanahun) Shree 
      Min Secondary School Shree Nawasanjibani Secondary School Shree Niranjana 
      Secondary School Shree Nirmal Secondary School Shree Pragatishil Secondary 
      School Shree Rastriya Basic School Shree Saha Ram Jyoti Academy Shree 
      Satyabati Secondary School Shree Shiva Secondary School (Tanahun 10) Shree 
      Shiva Secondary School (Tanahun 3) Shree Shringa Secondary School Shree 
      Siddeswori Secondary School Shree Siddhabeni Basic School Shree Sukla 
      Secondary School Shree Tribhuvan Trishuli Secondary School Shree Uday 
      Jalpa Secondary School


      Number of Observations Read729
      Number of Observations Used729


      Dimensions
      G-side Cov. Parameters1
      R-side Cov. Parameters1
      Columns in X1
      Columns in Z per Subject1
      Subjects (Blocks in V)49
      Max Obs per Subject70


      Optimization Information
      Optimization TechniqueDual Quasi-Newton
      Parameters in Optimization3
      Lower Boundaries2
      Upper Boundaries0
      Fixed EffectsNot Profiled
      Starting FromGLM estimates
      Quadrature Points3


      Iteration History
      IterationRestartsEvaluationsObjective
      FunctionChangeMax
      Gradient
      004829.12066262.11.75934
      103827.920852781.199809852.49918
      203827.700016470.220836311.466376
      304826.494524151.205492325.473783
      402826.236719540.257804621.199931
      502826.223847370.012872160.101775
      603826.222969640.000877740.036557
      703826.222892430.000077210.007355
      803826.222891970.000000460.00002


      Convergence criterion (GCONV=1E-8) satisfied.


      Fit Statistics
      -2 Log Likelihood826.22
      AIC (smaller is better)832.22
      AICC (smaller is better)832.26
      BIC (smaller is better)837.90
      CAIC (smaller is better)840.90
      HQIC (smaller is better)834.38


      Fit Statistics for Conditional Distribution
      -2 log L(RAVS2_RE | r. effects)795.51
      Pearson Chi-Square486.90
      Pearson Chi-Square / DF0.67


      Covariance Parameter Estimates
      Cov ParmSubjectEstimateStandard
      Error
      UN(1,1)SCHOOL0.44180.3820
      Scale 7.81201.5745


      Solutions for Fixed Effects
      EffectEstimateStandard
      ErrorDFt ValuePr > |t|AlphaLowerUpper
      Intercept-1.57090.240848-6.52<.00010.05-2.0550-1.0868


      Estimates
      LabelEstimateStandard
      ErrorDFt ValuePr > |t|MeanStandard
      Error
      Mean
      intercept-1.57090.240848-6.52<.00010.20790.05004


      Tests of Covariance Parameters
      Based on the Likelihood
      LabelDF-2 Log LikeChiSqPr > ChiSqNote
      Random intercept?1829.243.010.0413MI


      MI: P-value based on a mixture of chi-squares.


      The SAS System


The GLIMMIX Procedure
      Model Information
      Data SetWORK.TWO
      Response VariableRAVS2_DI
      Response DistributionNegative Binomial
      Link FunctionLog
      Variance FunctionDefault
      Variance Matrix Blocked BySCHOOL
      Estimation TechniqueMaximum Likelihood
      Likelihood ApproximationGauss-Hermite Quadrature
      Degrees of Freedom MethodContainment


      Class Level Information
      ClassLevelsValues
      SCHOOL49Araniko Secondary School Bal Bikas Secondary School Barabise 
      Bidhyakunja Boarding School Bhansar International Boarding School 
      Chandrawati Secondary School Chandrodaya Basic School Chaughada 
      Progressive English School Dovan English Boarding School Ekata Sadan 
      English Boarding School Maahendri Secondary School Nirjala Basic School 
      Panchakanya Secondary School Purkot Landstar Boarding School Radha Basic 
      School Radha Secondary School Sahabeer Basic School Saraswoti Basic School 
      Shree Bhairabi Secondary School Shree Birendra Secondary School Shree 
      Bishnu Secondary School Shree Chandeswori School Shree Chandeswori 
      Secondary School Shree Chandra Jyoti Secondary School Shree Chhetrapal 
      Secondary School Shree Chwadi Public Secondary School Shree Homraj Lohani 
      Sarada Shichhya Sadan Secondary School Shree Jaldevi Secondary School 
      Shree Janganapati Secondary School Shree Keshavtar Secondary School Shree 
      Laxmishwori Secondary School Shree Mahadev Secondary School Shree Mahendra 
      Secondary School (Nuwakot) Shree Mahendra Secondary School (Tanahun) Shree 
      Min Secondary School Shree Nawasanjibani Secondary School Shree Niranjana 
      Secondary School Shree Nirmal Secondary School Shree Pragatishil Secondary 
      School Shree Rastriya Basic School Shree Saha Ram Jyoti Academy Shree 
      Satyabati Secondary School Shree Shiva Secondary School (Tanahun 10) Shree 
      Shiva Secondary School (Tanahun 3) Shree Shringa Secondary School Shree 
      Siddeswori Secondary School Shree Siddhabeni Basic School Shree Sukla 
      Secondary School Shree Tribhuvan Trishuli Secondary School Shree Uday 
      Jalpa Secondary School


      Number of Observations Read729
      Number of Observations Used729


      Dimensions
      G-side Cov. Parameters1
      R-side Cov. Parameters1
      Columns in X1
      Columns in Z per Subject1
      Subjects (Blocks in V)49
      Max Obs per Subject70


      Optimization Information
      Optimization TechniqueDual Quasi-Newton
      Parameters in Optimization3
      Lower Boundaries2
      Upper Boundaries0
      Fixed EffectsNot Profiled
      Starting FromGLM estimates
      Quadrature Points1


      Iteration History
      IterationRestartsEvaluationsObjective
      FunctionChangeMax
      Gradient
      0043085.0066407.37.64144
      1033081.62072223.3859185012.48982
      2033081.40905080.211671399.0803
      3033081.27816760.1308831310.23595
      4043080.71012390.568043777.896068
      5023080.60483480.105289033.002299
      6033080.58184150.022993310.79333
      7033080.58029560.001545970.077503
      8033080.58028050.000015070.003434
      9033080.58028040.000000040.000812


      Convergence criterion (GCONV=1E-8) satisfied.


      Fit Statistics
      -2 Log Likelihood3080.58
      AIC (smaller is better)3086.58
      AICC (smaller is better)3086.61
      BIC (smaller is better)3092.26
      CAIC (smaller is better)3095.26
      HQIC (smaller is better)3088.73


      Fit Statistics for Conditional Distribution
      -2 log L(RAVS2_DI | r. effects)3023.22
      Pearson Chi-Square522.75
      Pearson Chi-Square / DF0.72


      Covariance Parameter Estimates
      Cov ParmSubjectEstimateStandard
      Error
      UN(1,1)SCHOOL0.20700.1035
      Scale 2.03350.1665


      Solutions for Fixed Effects
      EffectEstimateStandard
      ErrorDFt ValuePr > |t|AlphaLowerUpper
      Intercept0.91750.1003489.15<.00010.050.71591.1191


      Estimates
      LabelEstimateStandard
      ErrorDFt ValuePr > |t|MeanStandard
      Error
      Mean
      intercept0.91750.1003489.15<.00012.50310.2509


      Tests of Covariance Parameters
      Based on the Likelihood
      LabelDF-2 Log LikeChiSqPr > ChiSqNote
      Random intercept?13092.2811.700.0003MI


      MI: P-value based on a mixture of chi-squares.


      The SAS System


The GLIMMIX Procedure
      Model Information
      Data SetWORK.TWO
      Response VariableRAVS2_DI
      Response DistributionNegative Binomial
      Link FunctionLog
      Variance FunctionDefault
      Variance Matrix Blocked BySCHOOL
      Estimation TechniqueMaximum Likelihood
      Likelihood ApproximationGauss-Hermite Quadrature
      Degrees of Freedom MethodContainment


      Class Level Information
      ClassLevelsValues
      SCHOOL49Araniko Secondary School Bal Bikas Secondary School Barabise 
      Bidhyakunja Boarding School Bhansar International Boarding School 
      Chandrawati Secondary School Chandrodaya Basic School Chaughada 
      Progressive English School Dovan English Boarding School Ekata Sadan 
      English Boarding School Maahendri Secondary School Nirjala Basic School 
      Panchakanya Secondary School Purkot Landstar Boarding School Radha Basic 
      School Radha Secondary School Sahabeer Basic School Saraswoti Basic School 
      Shree Bhairabi Secondary School Shree Birendra Secondary School Shree 
      Bishnu Secondary School Shree Chandeswori School Shree Chandeswori 
      Secondary School Shree Chandra Jyoti Secondary School Shree Chhetrapal 
      Secondary School Shree Chwadi Public Secondary School Shree Homraj Lohani 
      Sarada Shichhya Sadan Secondary School Shree Jaldevi Secondary School 
      Shree Janganapati Secondary School Shree Keshavtar Secondary School Shree 
      Laxmishwori Secondary School Shree Mahadev Secondary School Shree Mahendra 
      Secondary School (Nuwakot) Shree Mahendra Secondary School (Tanahun) Shree 
      Min Secondary School Shree Nawasanjibani Secondary School Shree Niranjana 
      Secondary School Shree Nirmal Secondary School Shree Pragatishil Secondary 
      School Shree Rastriya Basic School Shree Saha Ram Jyoti Academy Shree 
      Satyabati Secondary School Shree Shiva Secondary School (Tanahun 10) Shree 
      Shiva Secondary School (Tanahun 3) Shree Shringa Secondary School Shree 
      Siddeswori Secondary School Shree Siddhabeni Basic School Shree Sukla 
      Secondary School Shree Tribhuvan Trishuli Secondary School Shree Uday 
      Jalpa Secondary School


      Number of Observations Read729
      Number of Observations Used729


      Dimensions
      G-side Cov. Parameters1
      R-side Cov. Parameters1
      Columns in X3
      Columns in Z per Subject1
      Subjects (Blocks in V)49
      Max Obs per Subject70


      Optimization Information
      Optimization TechniqueDual Quasi-Newton
      Parameters in Optimization5
      Lower Boundaries2
      Upper Boundaries0
      Fixed EffectsNot Profiled
      Starting FromGLM estimates
      Quadrature Points1


      Iteration History
      IterationRestartsEvaluationsObjective
      FunctionChangeMax
      Gradient
      0043084.0866996.32.62343
      1043081.85689712.2298024228.14803
      2033080.91490530.9419918216.69002
      3033080.66129690.2536084016.74757
      4033080.55885230.1024446613.55524
      5023080.52693240.0319198611.17828
      6043080.21596620.310966163.435641
      7033080.16166340.054302840.733422
      8033080.15990170.001761740.224242
      9033080.15983430.000067330.021647
      10033080.15983310.000001260.000736


      Convergence criterion (GCONV=1E-8) satisfied.


      Fit Statistics
      -2 Log Likelihood3080.16
      AIC (smaller is better)3090.16
      AICC (smaller is better)3090.24
      BIC (smaller is better)3099.62
      CAIC (smaller is better)3104.62
      HQIC (smaller is better)3093.75


      Fit Statistics for Conditional Distribution
      -2 log L(RAVS2_DI | r. effects)3024.67
      Pearson Chi-Square524.88
      Pearson Chi-Square / DF0.72


      Covariance Parameter Estimates
      Cov ParmSubjectEstimateStandard
      Error
      UN(1,1)SCHOOL0.19600.1009
      Scale 2.03740.1669


      Solutions for Fixed Effects
      EffectEstimateStandard
      ErrorDFt ValuePr > |t|AlphaLowerUpper
      Intercept0.94940.1128468.42<.00010.050.72241.1764
      gs1c-0.038610.05893680-0.660.51260.05-0.15430.07710
      gs2c0.015880.089456800.180.85910.05-0.15980.1915


      Type III Tests of Fixed Effects
      EffectNum DFDen DFF ValuePr > F
      gs1c16800.430.5126
      gs2c16800.030.8591


      Estimates
      LabelEstimateStandard
      ErrorDFt ValuePr > |t|MeanStandard
      Error
      Mean
      intercept0.94940.1128468.42<.00012.58420.2914


      Tests of Covariance Parameters
      Based on the Likelihood
      LabelDF-2 Log LikeChiSqPr > ChiSqNote
      Random intercept?13091.4111.250.0004MI


      MI: P-value based on a mixture of chi-squares.


      The SAS System


The GLIMMIX Procedure
      Model Information
      Data SetWORK.TWO
      Response VariableRAVS2_DI
      Response DistributionNegative Binomial
      Link FunctionLog
      Variance FunctionDefault
      Variance Matrix Blocked BySCHOOL
      Estimation TechniqueMaximum Likelihood
      Likelihood ApproximationGauss-Hermite Quadrature
      Degrees of Freedom MethodContainment


      Class Level Information
      ClassLevelsValues
      SCHOOL49Araniko Secondary School Bal Bikas Secondary School Barabise 
      Bidhyakunja Boarding School Bhansar International Boarding School 
      Chandrawati Secondary School Chandrodaya Basic School Chaughada 
      Progressive English School Dovan English Boarding School Ekata Sadan 
      English Boarding School Maahendri Secondary School Nirjala Basic School 
      Panchakanya Secondary School Purkot Landstar Boarding School Radha Basic 
      School Radha Secondary School Sahabeer Basic School Saraswoti Basic School 
      Shree Bhairabi Secondary School Shree Birendra Secondary School Shree 
      Bishnu Secondary School Shree Chandeswori School Shree Chandeswori 
      Secondary School Shree Chandra Jyoti Secondary School Shree Chhetrapal 
      Secondary School Shree Chwadi Public Secondary School Shree Homraj Lohani 
      Sarada Shichhya Sadan Secondary School Shree Jaldevi Secondary School 
      Shree Janganapati Secondary School Shree Keshavtar Secondary School Shree 
      Laxmishwori Secondary School Shree Mahadev Secondary School Shree Mahendra 
      Secondary School (Nuwakot) Shree Mahendra Secondary School (Tanahun) Shree 
      Min Secondary School Shree Nawasanjibani Secondary School Shree Niranjana 
      Secondary School Shree Nirmal Secondary School Shree Pragatishil Secondary 
      School Shree Rastriya Basic School Shree Saha Ram Jyoti Academy Shree 
      Satyabati Secondary School Shree Shiva Secondary School (Tanahun 10) Shree 
      Shiva Secondary School (Tanahun 3) Shree Shringa Secondary School Shree 
      Siddeswori Secondary School Shree Siddhabeni Basic School Shree Sukla 
      Secondary School Shree Tribhuvan Trishuli Secondary School Shree Uday 
      Jalpa Secondary School


      Number of Observations Read729
      Number of Observations Used729


      Dimensions
      G-side Cov. Parameters1
      R-side Cov. Parameters1
      Columns in X9
      Columns in Z per Subject1
      Subjects (Blocks in V)49
      Max Obs per Subject70


      Optimization Information
      Optimization TechniqueDual Quasi-Newton
      Parameters in Optimization11
      Lower Boundaries2
      Upper Boundaries0
      Fixed EffectsNot Profiled
      Starting FromGLM estimates
      Quadrature Points1


      Iteration History
      IterationRestartsEvaluationsObjective
      FunctionChangeMax
      Gradient
      0043078.6680446.228.3545
      1053078.57328620.0947583538.61447
      2083077.09256751.48071876191.2245
      3043077.0004890.0920785022.9604
      4043076.30144270.699046275.002239
      5043076.1210980.1803446416.48991
      6023075.82772750.2933705950.63501
      7033075.73526170.0924657842.97302
      8033075.71728110.017980592.876144
      9033075.70521290.0120682134.11263
      10023075.68899720.0162157125.20173
      11023075.66085280.0281444126.33952
      12033075.64486980.015982971.197627
      13033075.63990610.004963655.80297
      14023075.6342640.005642187.873216
      15023075.63182290.0024410120.1557
      16023075.62763950.004183487.56316
      17033075.62498130.002658165.047846
      18033075.62377020.001211090.251818
      19033075.62337580.000394460.198286
      20043075.62255910.000816671.697323
      21023075.62156340.000995690.68121
      22023075.62072580.000837630.424201
      23033075.6205670.000158740.14488
      24043075.6199070.000660040.449431
      25033075.61988090.000026120.023184
      26033075.61988040.000000440.019077


      Convergence criterion (GCONV=1E-8) satisfied.


      Fit Statistics
      -2 Log Likelihood3075.62
      AIC (smaller is better)3097.62
      AICC (smaller is better)3097.99
      BIC (smaller is better)3118.43
      CAIC (smaller is better)3129.43
      HQIC (smaller is better)3105.52


      Fit Statistics for Conditional Distribution
      -2 log L(RAVS2_DI | r. effects)3024.67
      Pearson Chi-Square530.95
      Pearson Chi-Square / DF0.73


      Covariance Parameter Estimates
      Cov ParmSubjectEstimateStandard
      Error
      UN(1,1)SCHOOL0.16800.09436
      Scale 2.03060.1666


      Solutions for Fixed Effects
      EffectEstimateStandard
      ErrorDFt ValuePr > |t|AlphaLowerUpper
      Intercept0.61040.4428401.380.17570.05-0.28461.5055
      gs1c-0.050530.05922680-0.850.39390.05-0.16680.06575
      gs2c0.015110.093036800.160.87110.05-0.16760.1978
      sesc-0.10080.07721680-1.310.19220.05-0.25240.05082
      spg20.0043720.0038436801.140.25570.05-0.003170.01192
      SCHTYPE_0.38470.37706801.020.30790.05-0.35551.1249
      NO_COR_P-0.058120.3006680-0.190.84680.05-0.64840.5322
      URBAN0.081740.20976800.390.69680.05-0.33000.4935
      NUWAKOT0.11690.21506800.540.58680.05-0.30530.5391


      Type III Tests of Fixed Effects
      EffectNum DFDen DFF ValuePr > F
      gs1c16800.730.3939
      gs2c16800.030.8711
      sesc16801.700.1922
      spg216801.290.2557
      SCHTYPE_16801.040.3079
      NO_COR_P16800.040.8468
      URBAN16800.150.6968
      NUWAKOT16800.300.5868


      Estimates
      LabelEstimateStandard
      ErrorDFt ValuePr > |t|MeanStandard
      Error
      Mean
      intercept0.61040.4428401.380.17571.84120.8154


      Tests of Covariance Parameters
      Based on the Likelihood
      LabelDF-2 Log LikeChiSqPr > ChiSqNote
      Random intercept?13083.217.590.0029MI


      MI: P-value based on a mixture of chi-squares.


      The SAS System


The GLIMMIX Procedure
      Model Information
      Data SetWORK.TWO
      Response VariableRAVS2_DI
      Response DistributionNegative Binomial
      Link FunctionLog
      Variance FunctionDefault
      Variance Matrix Blocked BySCHOOL
      Estimation TechniqueMaximum Likelihood
      Likelihood ApproximationGauss-Hermite Quadrature
      Degrees of Freedom MethodContainment


      Class Level Information
      ClassLevelsValues
      SCHOOL49Araniko Secondary School Bal Bikas Secondary School Barabise 
      Bidhyakunja Boarding School Bhansar International Boarding School 
      Chandrawati Secondary School Chandrodaya Basic School Chaughada 
      Progressive English School Dovan English Boarding School Ekata Sadan 
      English Boarding School Maahendri Secondary School Nirjala Basic School 
      Panchakanya Secondary School Purkot Landstar Boarding School Radha Basic 
      School Radha Secondary School Sahabeer Basic School Saraswoti Basic School 
      Shree Bhairabi Secondary School Shree Birendra Secondary School Shree 
      Bishnu Secondary School Shree Chandeswori School Shree Chandeswori 
      Secondary School Shree Chandra Jyoti Secondary School Shree Chhetrapal 
      Secondary School Shree Chwadi Public Secondary School Shree Homraj Lohani 
      Sarada Shichhya Sadan Secondary School Shree Jaldevi Secondary School 
      Shree Janganapati Secondary School Shree Keshavtar Secondary School Shree 
      Laxmishwori Secondary School Shree Mahadev Secondary School Shree Mahendra 
      Secondary School (Nuwakot) Shree Mahendra Secondary School (Tanahun) Shree 
      Min Secondary School Shree Nawasanjibani Secondary School Shree Niranjana 
      Secondary School Shree Nirmal Secondary School Shree Pragatishil Secondary 
      School Shree Rastriya Basic School Shree Saha Ram Jyoti Academy Shree 
      Satyabati Secondary School Shree Shiva Secondary School (Tanahun 10) Shree 
      Shiva Secondary School (Tanahun 3) Shree Shringa Secondary School Shree 
      Siddeswori Secondary School Shree Siddhabeni Basic School Shree Sukla 
      Secondary School Shree Tribhuvan Trishuli Secondary School Shree Uday 
      Jalpa Secondary School


      Number of Observations Read729
      Number of Observations Used694


      Dimensions
      G-side Cov. Parameters1
      R-side Cov. Parameters1
      Columns in X16
      Columns in Z per Subject1
      Subjects (Blocks in V)49
      Max Obs per Subject70


      Optimization Information
      Optimization TechniqueDual Quasi-Newton
      Parameters in Optimization18
      Lower Boundaries2
      Upper Boundaries0
      Fixed EffectsNot Profiled
      Starting FromGLM estimates
      Quadrature Points1


      Iteration History
      IterationRestartsEvaluationsObjective
      FunctionChangeMax
      Gradient
      0042937.1297111.166.5421
      1052937.07588770.0538233532.00911
      2062936.28629520.7895925580.82906
      3042936.23757490.0487202584.09513
      4042935.85831430.3792606040.7052
      5022935.47142680.3868875713.71711
      6032935.37670480.0947219714.47613
      7022935.2880740.0886308210.5172
      8022935.19344050.0946335017.12548
      9042934.96940350.2240369717.79767
      10032934.9262120.043191505.233271
      11032934.90297150.0232405317.57576
      12022934.88718440.015787135.855183
      13022934.87993060.007253775.778777
      14022934.86777290.012157723.129558
      15022934.85093940.016833519.283201
      16022934.82720630.023733092.064327
      17032934.81752240.009683918.614795
      18022934.80344640.014075983.877244
      19032934.80073790.002708544.327756
      20042934.79031360.0104242110.27425
      21032934.78917710.001136494.578186
      22032934.78848740.000689701.692085
      23032934.78822850.000258953.909966
      24042934.78766560.000562870.195528
      25032934.78756920.000096400.25674
      26042934.78729860.000270631.01279
      27032934.78712870.000169871.245678
      28042934.78658670.000542050.17349
      29032934.78642530.000161340.340835
      30022934.78615470.000270650.275113
      31022934.78596030.000194350.455944
      32022934.78573430.000225990.07876
      33032934.78566280.000071580.074759
      34022934.78563310.000029700.18483


      Convergence criterion (GCONV=1E-8) satisfied.


      Fit Statistics
      -2 Log Likelihood2934.79
      AIC (smaller is better)2970.79
      AICC (smaller is better)2971.80
      BIC (smaller is better)3004.84
      CAIC (smaller is better)3022.84
      HQIC (smaller is better)2983.71


      Fit Statistics for Conditional Distribution
      -2 log L(RAVS2_DI | r. effects)2886.20
      Pearson Chi-Square515.00
      Pearson Chi-Square / DF0.74


      Covariance Parameter Estimates
      Cov ParmSubjectEstimateStandard
      Error
      UN(1,1)SCHOOL0.15450.08618
      Scale 1.89850.1610


      Solutions for Fixed Effects
      EffectEstimateStandard
      ErrorDFt ValuePr > |t|AlphaLowerUpper
      Intercept0.52930.4351401.220.23090.05-0.35011.4086
      gs1c-0.064590.05799638-1.110.26580.05-0.17850.04928
      gs2c0.016200.091206380.180.85910.05-0.16290.1953
      sesc-0.10950.07584638-1.440.14940.05-0.25840.03947
      spg20.0045410.0037366381.220.22460.05-0.002790.01188
      SCHTYPE_0.50990.37186381.370.17080.05-0.22031.2400
      NO_COR_P-0.12050.2960638-0.410.68400.05-0.70180.4607
      URBAN0.099250.20496380.480.62830.05-0.30320.5017
      NUWAKOT0.17510.21086380.830.40650.05-0.23880.5891
      prek10.14430.14936380.970.33400.05-0.14880.4375
      grl1-0.008770.05733638-0.150.87850.05-0.12130.1038
      finaid10.071470.14466380.490.62120.05-0.21240.3553
      hhses10.012310.020166380.610.54190.05-0.027290.05190
      classaf1-0.055420.01929638-2.870.00420.05-0.09331-0.01754
      avpld10.11300.063416381.780.07510.05-0.011490.2375
      avpgen1-0.047710.1174638-0.410.68470.05-0.27830.1829


      Type III Tests of Fixed Effects
      EffectNum DFDen DFF ValuePr > F
      gs1c16381.240.2658
      gs2c16380.030.8591
      sesc16382.080.1494
      spg216381.480.2246
      SCHTYPE_16381.880.1708
      NO_COR_P16380.170.6840
      URBAN16380.230.6283
      NUWAKOT16380.690.4065
      prek116380.930.3340
      grl116380.020.8785
      finaid116380.240.6212
      hhses116380.370.5419
      classaf116388.250.0042
      avpld116383.180.0751
      avpgen116380.170.6847


      Estimates
      LabelEstimateStandard
      ErrorDFt ValuePr > |t|MeanStandard
      Error
      Mean
      intercept0.52930.4351401.220.23091.69770.7386


      Tests of Covariance Parameters
      Based on the Likelihood
      LabelDF-2 Log LikeChiSqPr > ChiSqNote
      Random intercept?12942.257.460.0031MI


      MI: P-value based on a mixture of chi-squares.


      The SAS System


The GLIMMIX Procedure
      Model Information
      Data SetWORK.TWO
      Response VariableRAVS2_DI
      Response DistributionNegative Binomial
      Link FunctionLog
      Variance FunctionDefault
      Variance Matrix Blocked BySCHOOL
      Estimation TechniqueMaximum Likelihood
      Likelihood ApproximationGauss-Hermite Quadrature
      Degrees of Freedom MethodContainment


      Class Level Information
      ClassLevelsValues
      SCHOOL49Araniko Secondary School Bal Bikas Secondary School Barabise 
      Bidhyakunja Boarding School Bhansar International Boarding School 
      Chandrawati Secondary School Chandrodaya Basic School Chaughada 
      Progressive English School Dovan English Boarding School Ekata Sadan 
      English Boarding School Maahendri Secondary School Nirjala Basic School 
      Panchakanya Secondary School Purkot Landstar Boarding School Radha Basic 
      School Radha Secondary School Sahabeer Basic School Saraswoti Basic School 
      Shree Bhairabi Secondary School Shree Birendra Secondary School Shree 
      Bishnu Secondary School Shree Chandeswori School Shree Chandeswori 
      Secondary School Shree Chandra Jyoti Secondary School Shree Chhetrapal 
      Secondary School Shree Chwadi Public Secondary School Shree Homraj Lohani 
      Sarada Shichhya Sadan Secondary School Shree Jaldevi Secondary School 
      Shree Janganapati Secondary School Shree Keshavtar Secondary School Shree 
      Laxmishwori Secondary School Shree Mahadev Secondary School Shree Mahendra 
      Secondary School (Nuwakot) Shree Mahendra Secondary School (Tanahun) Shree 
      Min Secondary School Shree Nawasanjibani Secondary School Shree Niranjana 
      Secondary School Shree Nirmal Secondary School Shree Pragatishil Secondary 
      School Shree Rastriya Basic School Shree Saha Ram Jyoti Academy Shree 
      Satyabati Secondary School Shree Shiva Secondary School (Tanahun 10) Shree 
      Shiva Secondary School (Tanahun 3) Shree Shringa Secondary School Shree 
      Siddeswori Secondary School Shree Siddhabeni Basic School Shree Sukla 
      Secondary School Shree Tribhuvan Trishuli Secondary School Shree Uday 
      Jalpa Secondary School


      Number of Observations Read729
      Number of Observations Used694


      Dimensions
      G-side Cov. Parameters1
      R-side Cov. Parameters1
      Columns in X17
      Columns in Z per Subject1
      Subjects (Blocks in V)49
      Max Obs per Subject70


      Optimization Information
      Optimization TechniqueDual Quasi-Newton
      Parameters in Optimization19
      Lower Boundaries2
      Upper Boundaries0
      Fixed EffectsNot Profiled
      Starting FromGLM estimates
      Quadrature Points1


      Iteration History
      IterationRestartsEvaluationsObjective
      FunctionChangeMax
      Gradient
      0042933.4430004.158.4804
      1052933.3950790.0479214530.91545
      2082932.5053790.88969994171.2852
      3042932.45121740.0541616335.68324
      4042932.18466260.2665548013.90128
      5022931.88127620.3033863610.84182
      6032931.78883840.092437799.206209
      7022931.71969620.0691422813.14001
      8022931.62249790.097198296.540447
      9042931.39755080.2249470729.93359
      10032931.34883450.048716322.520074
      11032931.32309020.025744232.249218
      12022931.30913830.013951939.489782
      13022931.29667750.012460783.697859
      14022931.28398350.012694022.095066
      15022931.26179630.022187213.404067
      16032931.2476770.014119313.013272
      17022931.22929750.018379468.047133
      18032931.22411770.005179800.771714
      19022931.21587310.0082446810.64245
      20032931.212220.003653074.042212
      21032931.21158040.000639553.117852
      22032931.21117850.000401970.218468
      23022931.21097690.000201572.851803
      24022931.21066470.000312171.105226
      25032931.21054410.000120660.478289
      26022931.21036880.000175230.542678
      27042931.20968870.000680100.807509
      28032931.20941840.000270380.122793
      29022931.20921260.000205731.321039
      30022931.2090970.000115613.66543
      31042931.20883680.000260190.266299
      32022931.20876130.000075521.526945
      33022931.20864390.000117440.377467
      34032931.20862590.000017980.272802


      Convergence criterion (GCONV=1E-8) satisfied.


      Fit Statistics
      -2 Log Likelihood2931.21
      AIC (smaller is better)2969.21
      AICC (smaller is better)2970.34
      BIC (smaller is better)3005.15
      CAIC (smaller is better)3024.15
      HQIC (smaller is better)2982.85


      Fit Statistics for Conditional Distribution
      -2 log L(RAVS2_DI | r. effects)2882.80
      Pearson Chi-Square522.59
      Pearson Chi-Square / DF0.75


      Covariance Parameter Estimates
      Cov ParmSubjectEstimateStandard
      Error
      UN(1,1)SCHOOL0.15260.08574
      Scale 1.88080.1601


      Solutions for Fixed Effects
      EffectEstimateStandard
      ErrorDFt ValuePr > |t|AlphaLowerUpper
      Intercept0.51070.4334401.180.24560.05-0.36511.3865
      gs1c-0.062300.05773637-1.080.28090.05-0.17570.05106
      gs2c0.013300.090836370.150.88360.05-0.16510.1917
      sesc-0.10620.07547637-1.410.16000.05-0.25440.04204
      spg20.0043700.0037176371.180.24020.05-0.002930.01167
      SCHTYPE_0.50330.37026371.360.17440.05-0.22361.2302
      NO_COR_P-0.10820.2950637-0.370.71390.05-0.68740.4711
      URBAN0.10910.20416370.530.59300.05-0.29170.5100
      NUWAKOT0.17600.20986370.840.40190.05-0.23600.5880
      prek10.17100.14906371.150.25150.05-0.12160.4636
      grl1-0.011810.05716637-0.210.83640.05-0.12410.1004
      finaid10.083510.14426370.580.56260.05-0.19960.3666
      hhses10.010220.020096370.510.61110.05-0.029230.04968
      classaf1-0.054630.01924637-2.840.00470.05-0.09241-0.01685
      avpld10.11280.063326371.780.07520.05-0.011510.2372
      avpgen1-0.034380.1170637-0.290.76910.05-0.26420.1955
      dissum10.11690.063486371.840.06610.05-0.007770.2415


      Type III Tests of Fixed Effects
      EffectNum DFDen DFF ValuePr > F
      gs1c16371.160.2809
      gs2c16370.020.8836
      sesc16371.980.1600
      spg216371.380.2402
      SCHTYPE_16371.850.1744
      NO_COR_P16370.130.7139
      URBAN16370.290.5930
      NUWAKOT16370.700.4019
      prek116371.320.2515
      grl116370.040.8364
      finaid116370.340.5626
      hhses116370.260.6111
      classaf116378.060.0047
      avpld116373.180.0752
      avpgen116370.090.7691
      dissum116373.390.0661


      Estimates
      LabelEstimateStandard
      ErrorDFt ValuePr > |t|MeanStandard
      Error
      Mean
      intercept0.51070.4334401.180.24561.66650.7222


      Tests of Covariance Parameters
      Based on the Likelihood
      LabelDF-2 Log LikeChiSqPr > ChiSqNote
      Random intercept?12938.507.290.0035MI


      MI: P-value based on a mixture of chi-squares.


      The SAS System


The GLIMMIX Procedure
      Model Information
      Data SetWORK.TWO
      Response VariableRAVS2_DI
      Response DistributionNegative Binomial
      Link FunctionLog
      Variance FunctionDefault
      Variance Matrix Blocked BySCHOOL
      Estimation TechniqueMaximum Likelihood
      Likelihood ApproximationGauss-Hermite Quadrature
      Degrees of Freedom MethodContainment


      Class Level Information
      ClassLevelsValues
      SCHOOL49Araniko Secondary School Bal Bikas Secondary School Barabise 
      Bidhyakunja Boarding School Bhansar International Boarding School 
      Chandrawati Secondary School Chandrodaya Basic School Chaughada 
      Progressive English School Dovan English Boarding School Ekata Sadan 
      English Boarding School Maahendri Secondary School Nirjala Basic School 
      Panchakanya Secondary School Purkot Landstar Boarding School Radha Basic 
      School Radha Secondary School Sahabeer Basic School Saraswoti Basic School 
      Shree Bhairabi Secondary School Shree Birendra Secondary School Shree 
      Bishnu Secondary School Shree Chandeswori School Shree Chandeswori 
      Secondary School Shree Chandra Jyoti Secondary School Shree Chhetrapal 
      Secondary School Shree Chwadi Public Secondary School Shree Homraj Lohani 
      Sarada Shichhya Sadan Secondary School Shree Jaldevi Secondary School 
      Shree Janganapati Secondary School Shree Keshavtar Secondary School Shree 
      Laxmishwori Secondary School Shree Mahadev Secondary School Shree Mahendra 
      Secondary School (Nuwakot) Shree Mahendra Secondary School (Tanahun) Shree 
      Min Secondary School Shree Nawasanjibani Secondary School Shree Niranjana 
      Secondary School Shree Nirmal Secondary School Shree Pragatishil Secondary 
      School Shree Rastriya Basic School Shree Saha Ram Jyoti Academy Shree 
      Satyabati Secondary School Shree Shiva Secondary School (Tanahun 10) Shree 
      Shiva Secondary School (Tanahun 3) Shree Shringa Secondary School Shree 
      Siddeswori Secondary School Shree Siddhabeni Basic School Shree Sukla 
      Secondary School Shree Tribhuvan Trishuli Secondary School Shree Uday 
      Jalpa Secondary School


      Number of Observations Read729
      Number of Observations Used694


      Dimensions
      G-side Cov. Parameters1
      R-side Cov. Parameters1
      Columns in X17
      Columns in Z per Subject1
      Subjects (Blocks in V)49
      Max Obs per Subject70


      Optimization Information
      Optimization TechniqueDual Quasi-Newton
      Parameters in Optimization19
      Lower Boundaries2
      Upper Boundaries0
      Fixed EffectsNot Profiled
      Starting FromGLM estimates
      Quadrature Points1


      Iteration History
      IterationRestartsEvaluationsObjective
      FunctionChangeMax
      Gradient
      0042939.6448834.143.9682
      1052939.60362210.0412612532.08288
      2082938.6611060.94251616186.9261
      3042938.59743170.0636742336.09264
      4042938.30106170.2963700415.32331
      5022937.9931220.307939714.222519
      6032937.87852360.114598409.827661
      7022937.71846440.1600591522.81919
      8022937.5147380.2037264021.02372
      9032937.48841660.026321429.024281
      10022937.46684730.021569294.183992
      11022937.45957640.007270905.993133
      12042937.44468020.014896181.391411
      13022937.4328460.011834234.503403
      14022937.41409550.018750533.225681
      15032937.40144440.012651121.78057
      16022937.38817090.013273446.656668
      17032937.38041760.007753320.767266
      18032937.37541170.005005932.694796
      19022937.36818360.007228072.989821
      20032937.36702880.001154820.939463
      21032937.36662440.000404401.100552
      22032937.36648440.000140001.657793
      23022937.36626150.000222870.597374
      24032937.36617940.000082110.729165
      25022937.36605070.000128660.506564
      26032937.36596340.000087370.846441
      27042937.36560430.000359051.520273
      28032937.36550970.000094662.505965
      29022937.36543580.000073911.814042
      30022937.36541670.000019042.604441
      31042937.36532370.000093010.692967
      32042937.3650550.000268700.061356
      33022937.36503860.000016380.12514


      Convergence criterion (GCONV=1E-8) satisfied.


      Fit Statistics
      -2 Log Likelihood2937.37
      AIC (smaller is better)2975.37
      AICC (smaller is better)2976.49
      BIC (smaller is better)3011.31
      CAIC (smaller is better)3030.31
      HQIC (smaller is better)2989.00


      Fit Statistics for Conditional Distribution
      -2 log L(RAVS2_DI | r. effects)2888.62
      Pearson Chi-Square525.06
      Pearson Chi-Square / DF0.76


      Covariance Parameter Estimates
      Cov ParmSubjectEstimateStandard
      Error
      UN(1,1)SCHOOL0.15600.08707
      Scale 1.91000.1617


      Solutions for Fixed Effects
      EffectEstimateStandard
      ErrorDFt ValuePr > |t|AlphaLowerUpper
      Intercept0.52350.4356401.200.23650.05-0.35691.4038
      gs1c-0.060140.05813637-1.030.30120.05-0.17430.05401
      gs2c0.0010880.091406370.010.99050.05-0.17840.1806
      sesc-0.10210.07610637-1.340.18010.05-0.25160.04732
      spg20.0040190.0037496371.070.28410.05-0.003340.01138
      SCHTYPE_0.48620.37146371.310.19090.05-0.24311.2155
      NO_COR_P-0.10010.2972637-0.340.73630.05-0.68370.4835
      URBAN0.10730.20546370.520.60170.05-0.29610.5106
      NUWAKOT0.19040.21156370.900.36820.05-0.22480.6056
      prek10.15300.14986371.020.30750.05-0.14110.4471
      grl10.0034200.057406370.060.95250.05-0.10930.1161
      finaid10.088130.14546370.610.54460.05-0.19740.3737
      hhses10.0024790.020046370.120.90160.05-0.036880.04184
      mated1-0.20100.1533637-1.310.19030.05-0.50210.1001
      avpld10.10530.063776371.650.09920.05-0.019940.2305
      avpgen1-0.027490.1181637-0.230.81610.05-0.25950.2045
      dissum10.12130.063826371.900.05790.05-0.004060.2466


      Type III Tests of Fixed Effects
      EffectNum DFDen DFF ValuePr > F
      gs1c16371.070.3012
      gs2c16370.000.9905
      sesc16371.800.1801
      spg216371.150.2841
      SCHTYPE_16371.710.1909
      NO_COR_P16370.110.7363
      URBAN16370.270.6017
      NUWAKOT16370.810.3682
      prek116371.040.3075
      grl116370.000.9525
      finaid116370.370.5446
      hhses116370.020.9016
      mated116371.720.1903
      avpld116372.730.0992
      avpgen116370.050.8161
      dissum116373.610.0579


      Estimates
      LabelEstimateStandard
      ErrorDFt ValuePr > |t|MeanStandard
      Error
      Mean
      intercept0.52350.4356401.200.23651.68790.7352


      Tests of Covariance Parameters
      Based on the Likelihood
      LabelDF-2 Log LikeChiSqPr > ChiSqNote
      Random intercept?12944.667.300.0035MI


      MI: P-value based on a mixture of chi-squares.


      The SAS System


The GLIMMIX Procedure
      Model Information
      Data SetWORK.TWO
      Response VariableRAVS2_TO
      Response DistributionNegative Binomial
      Link FunctionLog
      Variance FunctionDefault
      Variance Matrix Blocked BySCHOOL
      Estimation TechniqueMaximum Likelihood
      Likelihood ApproximationGauss-Hermite Quadrature
      Degrees of Freedom MethodContainment


      Class Level Information
      ClassLevelsValues
      SCHOOL49Araniko Secondary School Bal Bikas Secondary School Barabise 
      Bidhyakunja Boarding School Bhansar International Boarding School 
      Chandrawati Secondary School Chandrodaya Basic School Chaughada 
      Progressive English School Dovan English Boarding School Ekata Sadan 
      English Boarding School Maahendri Secondary School Nirjala Basic School 
      Panchakanya Secondary School Purkot Landstar Boarding School Radha Basic 
      School Radha Secondary School Sahabeer Basic School Saraswoti Basic School 
      Shree Bhairabi Secondary School Shree Birendra Secondary School Shree 
      Bishnu Secondary School Shree Chandeswori School Shree Chandeswori 
      Secondary School Shree Chandra Jyoti Secondary School Shree Chhetrapal 
      Secondary School Shree Chwadi Public Secondary School Shree Homraj Lohani 
      Sarada Shichhya Sadan Secondary School Shree Jaldevi Secondary School 
      Shree Janganapati Secondary School Shree Keshavtar Secondary School Shree 
      Laxmishwori Secondary School Shree Mahadev Secondary School Shree Mahendra 
      Secondary School (Nuwakot) Shree Mahendra Secondary School (Tanahun) Shree 
      Min Secondary School Shree Nawasanjibani Secondary School Shree Niranjana 
      Secondary School Shree Nirmal Secondary School Shree Pragatishil Secondary 
      School Shree Rastriya Basic School Shree Saha Ram Jyoti Academy Shree 
      Satyabati Secondary School Shree Shiva Secondary School (Tanahun 10) Shree 
      Shiva Secondary School (Tanahun 3) Shree Shringa Secondary School Shree 
      Siddeswori Secondary School Shree Siddhabeni Basic School Shree Sukla 
      Secondary School Shree Tribhuvan Trishuli Secondary School Shree Uday 
      Jalpa Secondary School


      Number of Observations Read729
      Number of Observations Used729


      Dimensions
      G-side Cov. Parameters1
      R-side Cov. Parameters1
      Columns in X1
      Columns in Z per Subject1
      Subjects (Blocks in V)49
      Max Obs per Subject70


      Optimization Information
      Optimization TechniqueDual Quasi-Newton
      Parameters in Optimization3
      Lower Boundaries2
      Upper Boundaries0
      Fixed EffectsNot Profiled
      Starting FromGLM estimates
      Quadrature Points1


      Iteration History
      IterationRestartsEvaluationsObjective
      FunctionChangeMax
      Gradient
      0043196.7457882.43.73378
      1033191.85593434.8898539610.09064
      2033191.75782940.098104948.779067
      3023191.64747640.110352906.190248
      4043191.20279470.444681721.614409
      5023191.19381940.008975330.206357
      6033191.19351240.000306990.041974
      7033191.19350560.000006840.016644


      Convergence criterion (GCONV=1E-8) satisfied.


      Fit Statistics
      -2 Log Likelihood3191.19
      AIC (smaller is better)3197.19
      AICC (smaller is better)3197.23
      BIC (smaller is better)3202.87
      CAIC (smaller is better)3205.87
      HQIC (smaller is better)3199.35


      Fit Statistics for Conditional Distribution
      -2 log L(RAVS2_TO | r. effects)3124.91
      Pearson Chi-Square527.20
      Pearson Chi-Square / DF0.72


      Covariance Parameter Estimates
      Cov ParmSubjectEstimateStandard
      Error
      UN(1,1)SCHOOL0.25630.1168
      Scale 1.94320.1561


      Solutions for Fixed Effects
      EffectEstimateStandard
      ErrorDFt ValuePr > |t|AlphaLowerUpper
      Intercept0.97800.1057489.26<.00010.050.76561.1905


      Estimates
      LabelEstimateStandard
      ErrorDFt ValuePr > |t|MeanStandard
      Error
      Mean
      intercept0.97800.1057489.26<.00012.65920.2810


      Tests of Covariance Parameters
      Based on the Likelihood
      LabelDF-2 Log LikeChiSqPr > ChiSqNote
      Random intercept?13207.8016.61<.0001MI


      MI: P-value based on a mixture of chi-squares.


      The SAS System


The GLIMMIX Procedure
      Model Information
      Data SetWORK.TWO
      Response VariableRAVS2_TO
      Response DistributionNegative Binomial
      Link FunctionLog
      Variance FunctionDefault
      Variance Matrix Blocked BySCHOOL
      Estimation TechniqueMaximum Likelihood
      Likelihood ApproximationGauss-Hermite Quadrature
      Degrees of Freedom MethodContainment


      Class Level Information
      ClassLevelsValues
      SCHOOL49Araniko Secondary School Bal Bikas Secondary School Barabise 
      Bidhyakunja Boarding School Bhansar International Boarding School 
      Chandrawati Secondary School Chandrodaya Basic School Chaughada 
      Progressive English School Dovan English Boarding School Ekata Sadan 
      English Boarding School Maahendri Secondary School Nirjala Basic School 
      Panchakanya Secondary School Purkot Landstar Boarding School Radha Basic 
      School Radha Secondary School Sahabeer Basic School Saraswoti Basic School 
      Shree Bhairabi Secondary School Shree Birendra Secondary School Shree 
      Bishnu Secondary School Shree Chandeswori School Shree Chandeswori 
      Secondary School Shree Chandra Jyoti Secondary School Shree Chhetrapal 
      Secondary School Shree Chwadi Public Secondary School Shree Homraj Lohani 
      Sarada Shichhya Sadan Secondary School Shree Jaldevi Secondary School 
      Shree Janganapati Secondary School Shree Keshavtar Secondary School Shree 
      Laxmishwori Secondary School Shree Mahadev Secondary School Shree Mahendra 
      Secondary School (Nuwakot) Shree Mahendra Secondary School (Tanahun) Shree 
      Min Secondary School Shree Nawasanjibani Secondary School Shree Niranjana 
      Secondary School Shree Nirmal Secondary School Shree Pragatishil Secondary 
      School Shree Rastriya Basic School Shree Saha Ram Jyoti Academy Shree 
      Satyabati Secondary School Shree Shiva Secondary School (Tanahun 10) Shree 
      Shiva Secondary School (Tanahun 3) Shree Shringa Secondary School Shree 
      Siddeswori Secondary School Shree Siddhabeni Basic School Shree Sukla 
      Secondary School Shree Tribhuvan Trishuli Secondary School Shree Uday 
      Jalpa Secondary School


      Number of Observations Read729
      Number of Observations Used729


      Dimensions
      G-side Cov. Parameters1
      R-side Cov. Parameters1
      Columns in X3
      Columns in Z per Subject1
      Subjects (Blocks in V)49
      Max Obs per Subject70


      Optimization Information
      Optimization TechniqueDual Quasi-Newton
      Parameters in Optimization5
      Lower Boundaries2
      Upper Boundaries0
      Fixed EffectsNot Profiled
      Starting FromGLM estimates
      Quadrature Points1


      Iteration History
      IterationRestartsEvaluationsObjective
      FunctionChangeMax
      Gradient
      0043195.8305009.37.67394
      1043192.83992052.9905804033.24475
      2033191.47902651.3608940617.70303
      3033191.25853560.2204908117.65282
      4033191.18195760.0765780114.17408
      5023191.04168790.1402697410.20363
      6023190.85741280.184275051.428272
      7033190.84133860.016074250.551413
      8033190.84093920.000399350.077365
      9033190.84091240.000026800.004601
      10033190.84091230.000000100.00103


      Convergence criterion (GCONV=1E-8) satisfied.


      Fit Statistics
      -2 Log Likelihood3190.84
      AIC (smaller is better)3200.84
      AICC (smaller is better)3200.92
      BIC (smaller is better)3210.30
      CAIC (smaller is better)3215.30
      HQIC (smaller is better)3204.43


      Fit Statistics for Conditional Distribution
      -2 log L(RAVS2_TO | r. effects)3126.37
      Pearson Chi-Square529.07
      Pearson Chi-Square / DF0.73


      Covariance Parameter Estimates
      Cov ParmSubjectEstimateStandard
      Error
      UN(1,1)SCHOOL0.24420.1150
      Scale 1.94700.1566


      Solutions for Fixed Effects
      EffectEstimateStandard
      ErrorDFt ValuePr > |t|AlphaLowerUpper
      Intercept1.01270.1194468.48<.00010.050.77231.2531
      gs1c-0.036770.06233680-0.590.55550.05-0.15920.08561
      gs2c0.0004960.092926800.010.99570.05-0.18200.1829


      Type III Tests of Fixed Effects
      EffectNum DFDen DFF ValuePr > F
      gs1c16800.350.5555
      gs2c16800.000.9957


      Estimates
      LabelEstimateStandard
      ErrorDFt ValuePr > |t|MeanStandard
      Error
      Mean
      intercept1.01270.1194468.48<.00012.75300.3288


      Tests of Covariance Parameters
      Based on the Likelihood
      LabelDF-2 Log LikeChiSqPr > ChiSqNote
      Random intercept?13206.5015.66<.0001MI


      MI: P-value based on a mixture of chi-squares.


      The SAS System


The GLIMMIX Procedure
      Model Information
      Data SetWORK.TWO
      Response VariableRAVS2_TO
      Response DistributionNegative Binomial
      Link FunctionLog
      Variance FunctionDefault
      Variance Matrix Blocked BySCHOOL
      Estimation TechniqueMaximum Likelihood
      Likelihood ApproximationGauss-Hermite Quadrature
      Degrees of Freedom MethodContainment


      Class Level Information
      ClassLevelsValues
      SCHOOL49Araniko Secondary School Bal Bikas Secondary School Barabise 
      Bidhyakunja Boarding School Bhansar International Boarding School 
      Chandrawati Secondary School Chandrodaya Basic School Chaughada 
      Progressive English School Dovan English Boarding School Ekata Sadan 
      English Boarding School Maahendri Secondary School Nirjala Basic School 
      Panchakanya Secondary School Purkot Landstar Boarding School Radha Basic 
      School Radha Secondary School Sahabeer Basic School Saraswoti Basic School 
      Shree Bhairabi Secondary School Shree Birendra Secondary School Shree 
      Bishnu Secondary School Shree Chandeswori School Shree Chandeswori 
      Secondary School Shree Chandra Jyoti Secondary School Shree Chhetrapal 
      Secondary School Shree Chwadi Public Secondary School Shree Homraj Lohani 
      Sarada Shichhya Sadan Secondary School Shree Jaldevi Secondary School 
      Shree Janganapati Secondary School Shree Keshavtar Secondary School Shree 
      Laxmishwori Secondary School Shree Mahadev Secondary School Shree Mahendra 
      Secondary School (Nuwakot) Shree Mahendra Secondary School (Tanahun) Shree 
      Min Secondary School Shree Nawasanjibani Secondary School Shree Niranjana 
      Secondary School Shree Nirmal Secondary School Shree Pragatishil Secondary 
      School Shree Rastriya Basic School Shree Saha Ram Jyoti Academy Shree 
      Satyabati Secondary School Shree Shiva Secondary School (Tanahun 10) Shree 
      Shiva Secondary School (Tanahun 3) Shree Shringa Secondary School Shree 
      Siddeswori Secondary School Shree Siddhabeni Basic School Shree Sukla 
      Secondary School Shree Tribhuvan Trishuli Secondary School Shree Uday 
      Jalpa Secondary School


      Number of Observations Read729
      Number of Observations Used729


      Dimensions
      G-side Cov. Parameters1
      R-side Cov. Parameters1
      Columns in X9
      Columns in Z per Subject1
      Subjects (Blocks in V)49
      Max Obs per Subject70


      Optimization Information
      Optimization TechniqueDual Quasi-Newton
      Parameters in Optimization11
      Lower Boundaries2
      Upper Boundaries0
      Fixed EffectsNot Profiled
      Starting FromGLM estimates
      Quadrature Points1


      Iteration History
      IterationRestartsEvaluationsObjective
      FunctionChangeMax
      Gradient
      0043189.8383265.300.1116
      1053189.66911470.1692118345.89474
      2083187.58842972.08068499123.8034
      3043187.54202720.0464024425.78249
      4043186.72916410.812863106.750795
      5043186.42475090.3044132712.45039
      6023186.08890140.3358494677.81893
      7033185.94922350.1396779420.82202
      8033185.92928220.0199412419.78043
      9023185.91903280.010249417.904296
      10023185.90385230.015180543.960452
      11023185.88295690.020895332.204017
      12023185.85821170.024745211.422491
      13033185.8522550.005956751.761196
      14043185.83877720.0134778211.65614
      15023185.83269750.006079682.308139
      16023185.83037050.002326942.89315
      17023185.82830810.002062410.754337
      18033185.82802880.000279290.192864
      19043185.82660310.001425780.710367
      20023185.82593960.000663465.078232
      21023185.82504410.000895470.223277
      22023185.82435570.000688404.082592
      23033185.8240740.000281750.174808
      24023185.82373390.000340092.971827
      25023185.82322950.000504370.950691
      26033185.82320680.000022720.032309
      27033185.82320640.000000370.037261


      Convergence criterion (GCONV=1E-8) satisfied.


      Fit Statistics
      -2 Log Likelihood3185.82
      AIC (smaller is better)3207.82
      AICC (smaller is better)3208.19
      BIC (smaller is better)3228.63
      CAIC (smaller is better)3239.63
      HQIC (smaller is better)3215.72


      Fit Statistics for Conditional Distribution
      -2 log L(RAVS2_TO | r. effects)3125.90
      Pearson Chi-Square534.34
      Pearson Chi-Square / DF0.73


      Covariance Parameter Estimates
      Cov ParmSubjectEstimateStandard
      Error
      UN(1,1)SCHOOL0.21160.1055
      Scale 1.93930.1560


      Solutions for Fixed Effects
      EffectEstimateStandard
      ErrorDFt ValuePr > |t|AlphaLowerUpper
      Intercept0.60230.4592401.310.19720.05-0.32591.5304
      gs1c-0.056440.06250680-0.900.36680.05-0.17920.06628
      gs2c0.0026570.096746800.030.97810.05-0.18730.1926
      sesc-0.10570.08077680-1.310.19120.05-0.26430.05290
      spg20.0047640.0041316801.150.24910.05-0.003350.01287
      SCHTYPE_0.49180.38686801.270.20400.05-0.26771.2512
      NO_COR_P-0.084760.3149680-0.270.78790.05-0.70310.5336
      URBAN0.10300.22066800.470.64080.05-0.33020.5361
      NUWAKOT0.10370.22606800.460.64640.05-0.34000.5474


      Type III Tests of Fixed Effects
      EffectNum DFDen DFF ValuePr > F
      gs1c16800.820.3668
      gs2c16800.000.9781
      sesc16801.710.1912
      spg216801.330.2491
      SCHTYPE_16801.620.2040
      NO_COR_P16800.070.7879
      URBAN16800.220.6408
      NUWAKOT16800.210.6464


      Estimates
      LabelEstimateStandard
      ErrorDFt ValuePr > |t|MeanStandard
      Error
      Mean
      intercept0.60230.4592401.310.19721.82620.8387


      Tests of Covariance Parameters
      Based on the Likelihood
      LabelDF-2 Log LikeChiSqPr > ChiSqNote
      Random intercept?13197.2411.410.0004MI


      MI: P-value based on a mixture of chi-squares.


      The SAS System


The GLIMMIX Procedure
      Model Information
      Data SetWORK.TWO
      Response VariableRAVS2_TO
      Response DistributionNegative Binomial
      Link FunctionLog
      Variance FunctionDefault
      Variance Matrix Blocked BySCHOOL
      Estimation TechniqueMaximum Likelihood
      Likelihood ApproximationGauss-Hermite Quadrature
      Degrees of Freedom MethodContainment


      Class Level Information
      ClassLevelsValues
      SCHOOL49Araniko Secondary School Bal Bikas Secondary School Barabise 
      Bidhyakunja Boarding School Bhansar International Boarding School 
      Chandrawati Secondary School Chandrodaya Basic School Chaughada 
      Progressive English School Dovan English Boarding School Ekata Sadan 
      English Boarding School Maahendri Secondary School Nirjala Basic School 
      Panchakanya Secondary School Purkot Landstar Boarding School Radha Basic 
      School Radha Secondary School Sahabeer Basic School Saraswoti Basic School 
      Shree Bhairabi Secondary School Shree Birendra Secondary School Shree 
      Bishnu Secondary School Shree Chandeswori School Shree Chandeswori 
      Secondary School Shree Chandra Jyoti Secondary School Shree Chhetrapal 
      Secondary School Shree Chwadi Public Secondary School Shree Homraj Lohani 
      Sarada Shichhya Sadan Secondary School Shree Jaldevi Secondary School 
      Shree Janganapati Secondary School Shree Keshavtar Secondary School Shree 
      Laxmishwori Secondary School Shree Mahadev Secondary School Shree Mahendra 
      Secondary School (Nuwakot) Shree Mahendra Secondary School (Tanahun) Shree 
      Min Secondary School Shree Nawasanjibani Secondary School Shree Niranjana 
      Secondary School Shree Nirmal Secondary School Shree Pragatishil Secondary 
      School Shree Rastriya Basic School Shree Saha Ram Jyoti Academy Shree 
      Satyabati Secondary School Shree Shiva Secondary School (Tanahun 10) Shree 
      Shiva Secondary School (Tanahun 3) Shree Shringa Secondary School Shree 
      Siddeswori Secondary School Shree Siddhabeni Basic School Shree Sukla 
      Secondary School Shree Tribhuvan Trishuli Secondary School Shree Uday 
      Jalpa Secondary School


      Number of Observations Read729
      Number of Observations Used694


      Dimensions
      G-side Cov. Parameters1
      R-side Cov. Parameters1
      Columns in X17
      Columns in Z per Subject1
      Subjects (Blocks in V)49
      Max Obs per Subject70


      Optimization Information
      Optimization TechniqueDual Quasi-Newton
      Parameters in Optimization19
      Lower Boundaries2
      Upper Boundaries0
      Fixed EffectsNot Profiled
      Starting FromGLM estimates
      Quadrature Points1


      Iteration History
      IterationRestartsEvaluationsObjective
      FunctionChangeMax
      Gradient
      0043040.3128044.230.8531
      1053040.21274370.1000607439.58738
      2083038.93313431.27960939129.9464
      3043038.88424770.0488865744.23258
      4043038.44076790.4434798516.18598
      5023038.01250790.4282599512.09846
      6033037.87953670.1329712512.27837
      7023037.77627540.1032612414.63026
      8023037.65937210.1169033413.04699
      9043037.30994060.3494315513.69036
      10033037.25490230.055038259.830281
      11033037.23187180.0230304514.37342
      12023037.2248060.007065868.002044
      13043037.20801210.016793851.147971
      14023037.18075410.0272580810.34393
      15033037.16191550.018838555.696965
      16023037.14240910.0195064019.50677
      17033037.13072560.011683564.388141
      18033037.12466530.006060252.096392
      19023037.1189740.005691320.807312
      20033037.11724430.001729720.537212
      21023037.11520990.002034401.618179
      22033037.11509320.000116690.758485
      23043037.11482880.000264392.204151
      24023037.11465040.000178354.152613
      25023037.11437010.000280291.119764
      26023037.11396850.000401641.36853
      27033037.1136980.000270490.432442
      28023037.1132830.000415010.765928
      29023037.11316440.000118550.36368
      30043037.11289210.000272400.150741
      31033037.11277870.000113350.123186
      32023037.11269290.000085770.257548
      33023037.11255570.000137240.081721
      34023037.11249430.000061350.234233
      35023037.11243350.000060820.042624
      36033037.11241990.000013650.052676


      Convergence criterion (GCONV=1E-8) satisfied.


      Fit Statistics
      -2 Log Likelihood3037.11
      AIC (smaller is better)3075.11
      AICC (smaller is better)3076.24
      BIC (smaller is better)3111.06
      CAIC (smaller is better)3130.06
      HQIC (smaller is better)3088.75


      Fit Statistics for Conditional Distribution
      -2 log L(RAVS2_TO | r. effects)2980.84
      Pearson Chi-Square523.66
      Pearson Chi-Square / DF0.75


      Covariance Parameter Estimates
      Cov ParmSubjectEstimateStandard
      Error
      UN(1,1)SCHOOL0.18780.09450
      Scale 1.80490.1507


      Solutions for Fixed Effects
      EffectEstimateStandard
      ErrorDFt ValuePr > |t|AlphaLowerUpper
      Intercept0.50740.4461401.140.26220.05-0.39431.4090
      gs1c-0.071880.06030637-1.190.23370.05-0.19030.04653
      gs2c-0.003260.09347637-0.030.97220.05-0.18680.1803
      sesc-0.10640.07840637-1.360.17530.05-0.26030.04758
      spg20.0046150.0039616371.170.24440.05-0.003160.01239
      SCHTYPE_0.61150.37726371.620.10550.05-0.12931.3522
      NO_COR_P-0.12990.3058637-0.420.67120.05-0.73040.4707
      URBAN0.12790.21326370.600.54880.05-0.29080.5466
      NUWAKOT0.15890.21886370.730.46780.05-0.27060.5885
      prek10.13880.14606370.950.34220.05-0.14800.4256
      grl10.010650.056036370.190.84930.05-0.099370.1207
      finaid10.061700.14196370.430.66390.05-0.21700.3404
      hhses10.0061750.019606370.310.75290.05-0.032320.04467
      classaf1-0.050970.01890637-2.700.00720.05-0.08807-0.01386
      avpld10.094110.061796371.520.12820.05-0.027230.2155
      avpgen1-0.034180.1143637-0.300.76510.05-0.25870.1903
      dissum10.12720.061876372.060.04010.050.0057610.2487


      Type III Tests of Fixed Effects
      EffectNum DFDen DFF ValuePr > F
      gs1c16371.420.2337
      gs2c16370.000.9722
      sesc16371.840.1753
      spg216371.360.2444
      SCHTYPE_16372.630.1055
      NO_COR_P16370.180.6712
      URBAN16370.360.5488
      NUWAKOT16370.530.4678
      prek116370.900.3422
      grl116370.040.8493
      finaid116370.190.6639
      hhses116370.100.7529
      classaf116377.280.0072
      avpld116372.320.1282
      avpgen116370.090.7651
      dissum116374.230.0401


      Estimates
      LabelEstimateStandard
      ErrorDFt ValuePr > |t|MeanStandard
      Error
      Mean
      intercept0.50740.4461401.140.26221.66090.7410


      Tests of Covariance Parameters
      Based on the Likelihood
      LabelDF-2 Log LikeChiSqPr > ChiSqNote
      Random intercept?13047.5910.480.0006MI


      MI: P-value based on a mixture of chi-squares.
